# Supplementary material for: Predicting the causative pathogen among children with pneumonia using a causal Bayesian network
Source: PLoS Comput Biol. 2023 Mar 13;19(3):e1010967. doi: 10.1371/journal.pcbi.1010967 (PMC10035934; doi:10.1371/journal.pcbi.1010967)
Supplement: S2 Table — In this document, we provide the KL divergence assessment results that compare the difference between the prior and posterior CPTs of BN v4.5 (by node on tab 1 and by row on tab 2), before and after training with data. The full CPTs as well as script for conducting this analysis can be accessed via Open Science Framework (https://osf.io/m97vb/). (XLSX) [file pcbi.1010967.s003.xlsx]

## Sheet: comparison by node
S2 Table. Supplement prepared for Wu et al (2023). In this document, we provide the KL divergence metric that compares the difference between the prior and posterior CPTs of BN v4.5 (by node on tab 1 and by row on tab 2), before and after training with data. The full CPTs as well as script for conducting this analysis can be accessed via Open Science Framework (https://osf.io/m97vb/).
Node	Node KL divergence		Coded by parameterisation method and observation status
Chronic respiratory disease (7)	0.9234		Data-driven
Impaired immunity (6)	0.8324		Expert-driven
Chill and/or sweat (38)	0.6742		Hybrid expert-data
Ethnicity (2)	0.5225		latent
Irritable (35)	0.5195		observable or derived
Rhinorrhoea (31)	0.4499
Childcare day/s per wk (5)	0.3741
Pneumococcal vaccine (10)	0.3468
Hospital transfer (59)	0.3444
Type of O2 (62)	0.3353
Neutrophil proportion (57)	0.3335
Influenza vaccine (11)	0.3218
Antibiotic exposure (60)	0.3083
Prematurity (4)	0.2572
RSV in nasopharynx (16)	0.2558
Vomiting (39)	0.2483
Fever (34)	0.2376
Crackles (44)	0.2137
Duration of symptom/s onset (45)	0.2126
Cough (29)	0.2045
Smoker in household (3)	0.1901
Sore throat (32)	0.1863
Typical bac pneumonia (24)	0.1858
Pleural effusion (46)	0.185
Earache (33)	0.183
Highest temperature (37)	0.1426
Reduced oral intake (41)	0.1398
Current clinical phenotype (52)	0.1328
Viral-like nasopharyngeal infection (21)	0.1316
Respiratory rate (53)	0.1288
Perform blood culture (61)	0.1206
Breathing difficulty (49)	0.1139
Mycoplasma in nasopharynx (19)	0.1129
White cells count (56)	0.1072
Typical bacteria in nasopharynx (20)	0.1065
Previous significant infection (8)	0.1033
HMPV in nasopharynx (17)	0.1014
Pleural fluid result (54)	0.0984
Other pain (36)	0.0903
Viral-like pneumonia (23)	0.0866
Oxygen saturation (58)	0.0809
ChestPain (48)	0.0747
Abdominal pain (47)	0.074
C-reactive proteins (55)	0.0604
Influenza in nasopharynx (15)	0.0602
Viral-like throat infection (22)	0.0591
Rash (51)	0.058
Wheezing (43)	0.0556
Headache (30)	0.0516
Parainfluenza in nasopharynx (18)	0.0464
Diarrhoea (40)	0.0421
Lethargy (42)	0.0356
Blood culture result (53)	0.012
Influenza season (9)	0.0024
Age group (1)	0.0017
Causative pathogen for pneumonia (25)	0
Clinically-confirmed bacterial pneumonia (28)	0
Level of exposure (12)	0
Susceptibility to colonisation (13)	0
Susceptibility to progression (14)	0
Upper airway involvement (26)	0
X-ray confirmed (27)	0

## Sheet: comparison by row
Node	Node KL divergence	Row (Parent States)	Row KL divergence		Coded by parameterisation method and observation status
Viral-like pneumonia (23)	0.0866	No, Yes, Negative, Negative, Negative, Negative, Negative	3.3323		Data-driven
Chill and/or sweat (38)	0.6742	TypicalBac, Type2, Above39	2.3016		Expert-driven
Chill and/or sweat (38)	0.6742	ViralLike, Type2, Btw38And39	2.1257		Hybrid expert-data
Typical bac pneumonia (24)	0.1858	No, No, FullyVax, No, No, School	1.8653		latent
Childcare day/s per wk (5)	0.3741	School, NonIndigenous, No	1.821		observable or derived
Irritable (35)	0.5195	ViralLike, Type2, Infant	1.6637
Viral-like pneumonia (23)	0.0866	No, No, Negative, Negative, Negative, Negative, Positive	1.6397
Irritable (35)	0.5195	TypicalBac, Type2, Infant	1.5525
Typical bac pneumonia (24)	0.1858	No, Yes, FullyVax, No, No, School	1.5427
Cough (29)	0.2045	NPAndThroat, ViralLike, Type2	1.5367
Chill and/or sweat (38)	0.6742	TypicalBac, Type1, Above39	1.5315
Typical bac pneumonia (24)	0.1858	Yes, Yes, FullyVax, No, No, Infant	1.5235
RSV in nasopharynx (16)	0.2558	Yes, High, Infant	1.4184
Breathing difficulty (49)	0.1139	NPAndThroat, Above95, ViralLike, Type2	1.3874
Typical bac pneumonia (24)	0.1858	Yes, Yes, UnderVax, No, No, School	1.3849
Type of O2 (62)	0.3353	Type2, ViralLike	1.3592
Reduced oral intake (41)	0.1398	Recorded, Unknown, ViralLike, Type2, School	1.3019
Chill and/or sweat (38)	0.6742	TypicalBac, Type2, Btw38And39	1.2951
Chill and/or sweat (38)	0.6742	ViralLike, Type2, Above39	1.2644
Irritable (35)	0.5195	ViralLike, Type1, PreSchool	1.1999
Fever (34)	0.2376	TypicalBac, Type2, Infant	1.1818
Irritable (35)	0.5195	TypicalBac, Type2, PreSchool	1.1264
Typical bac pneumonia (24)	0.1858	No, No, FullyVax, No, No, PreSchool	1.1132
Viral-like nasopharyngeal infection (21)	0.1316	Negative, Negative, Positive, Negative, Negative	1.1013
Pleural effusion (46)	0.185	TypicalBac, Type1	1.0444
Breathing difficulty (49)	0.1139	NPAndThroat, Above95, TypicalBac, Type2	1.031
Respiratory rate (53)	0.1288	Above95, ViralLike, Type2, School	1.0078
Typical bac pneumonia (24)	0.1858	No, Yes, FullyVax, No, No, PreSchool	0.9788
Viral-like pneumonia (23)	0.0866	Yes, No, Negative, Negative, Negative, Negative, Positive	0.9531
Sore throat (32)	0.1863	NPAndThroat, School	0.9517
Typical bac pneumonia (24)	0.1858	No, No, UnderVax, No, No, School	0.9487
Current clinical phenotype (52)	0.1328	High, No, ViralLike, ThreeToSevenDays	0.934
Chronic respiratory disease (7)	0.9234		0.9234
Viral-like nasopharyngeal infection (21)	0.1316	Negative, Positive, Negative, Negative, Negative	0.919
Irritable (35)	0.5195	TypicalBac, Type1, School	0.8873
Crackles (44)	0.2137	TypicalBac, Type1	0.8775
Breathing difficulty (49)	0.1139	No, Above95, TypicalBac, Type2	0.8749
Fever (34)	0.2376	ViralLike, Type2, School	0.8733
Viral-like throat infection (22)	0.0591	Yes, Negative, Negative, Negative, Positive, Negative	0.8708
Typical bacteria in nasopharynx (20)	0.1065	FullyVax, Low, Low, No, School	0.8667
Viral-like pneumonia (23)	0.0866	No, Yes, Negative, Negative, Positive, Negative, Negative	0.8659
Chill and/or sweat (38)	0.6742	ViralLike, Type1, Above39	0.859
Reduced oral intake (41)	0.1398	Recorded, Unknown, ViralLike, Type2, Infant	0.859
Chill and/or sweat (38)	0.6742	ViralLike, Type1, Btw38And39	0.8522
Impaired immunity (6)	0.8324		0.8324
Respiratory rate (53)	0.1288	Btw92And95, ViralLike, Type2, School	0.8313
Breathing difficulty (49)	0.1139	NP, Above95, TypicalBac, Type2	0.8213
Rhinorrhoea (31)	0.4499	Throat	0.8188
Chill and/or sweat (38)	0.6742	TypicalBac, Type2, Below38	0.816
Irritable (35)	0.5195	TypicalBac, Type2, School	0.8157
Hospital transfer (59)	0.3444	NonIndigenous, Infant	0.8096
Pleural fluid result (54)	0.0984	Yes, ViralLike, No	0.8084
Reduced oral intake (41)	0.1398	Unknown, Unknown, ViralLike, Type2, School	0.8038
Viral-like pneumonia (23)	0.0866	Yes, Yes, Negative, Negative, Negative, Positive, Negative	0.7978
Irritable (35)	0.5195	TypicalBac, Type1, Infant	0.7921
Typical bacteria in nasopharynx (20)	0.1065	FullyVax, Low, Low, No, Infant	0.7868
Pneumococcal vaccine (10)	0.3468	PreSchool, Indigenous	0.7806
Earache (33)	0.183	NPAndThroat, School	0.7728
RSV in nasopharynx (16)	0.2558	No, High, Infant	0.7394
Typical bac pneumonia (24)	0.1858	Yes, Yes, FullyVax, Yes, Yes, School	0.7323
Viral-like pneumonia (23)	0.0866	Yes, Yes, Negative, Positive, Negative, Negative, Negative	0.7273
Antibiotic exposure (60)	0.3083	Yes, School, Unknown	0.7255
Neutrophil proportion (57)	0.3335	TypicalBac, Type2	0.7122
Influenza vaccine (11)	0.3218	No, School, NonIndigenous	0.7056
Vomiting (39)	0.2483	ViralLike, Type2	0.6976
Typical bac pneumonia (24)	0.1858	Yes, Yes, FullyVax, No, Yes, Infant	0.6916
Typical bac pneumonia (24)	0.1858	No, Yes, FullyVax, No, No, Infant	0.6858
Viral-like pneumonia (23)	0.0866	No, No, Negative, Negative, Negative, Negative, Negative	0.6679
Influenza vaccine (11)	0.3218	No, School, Indigenous	0.6634
Typical bacteria in nasopharynx (20)	0.1065	FullyVax, Low, High, LastDay, Infant	0.6581
Cough (29)	0.2045	NP, ViralLike, Type2	0.6526
Current clinical phenotype (52)	0.1328	High, No, TypicalBac, ThreeToSevenDays	0.652
Typical bac pneumonia (24)	0.1858	Yes, Yes, UnderVax, No, Yes, PreSchool	0.6482
Headache (30)	0.0516	Throat, ViralLike, Type2, School	0.6447
Duration of symptom/s onset (45)	0.2126	School, Yes	0.6444
Cough (29)	0.2045	NPAndThroat, TypicalBac, Type2	0.6348
Abdominal pain (47)	0.074	ViralLike, No, Type1, Recorded, School	0.6314
Typical bac pneumonia (24)	0.1858	Yes, No, FullyVax, No, Yes, School	0.6278
Reduced oral intake (41)	0.1398	Recorded, Recorded, ViralLike, Type2, School	0.626
Typical bac pneumonia (24)	0.1858	Yes, No, UnderVax, Yes, No, School	0.6239
Highest temperature (37)	0.1426	ViralLike, Type1, School	0.6227
Wheezing (43)	0.0556	Unknown, Type2, NPAndThroat, ViralLike, PreSchool	0.6203
Cough (29)	0.2045	No, ViralLike, Type2	0.6126
Influenza vaccine (11)	0.3218	No, Infant, NonIndigenous	0.6094
Fever (34)	0.2376	ViralLike, Type2, Infant	0.6013
Fever (34)	0.2376	ViralLike, Type2, PreSchool	0.5935
Reduced oral intake (41)	0.1398	Unknown, Recorded, ViralLike, Type2, Infant	0.5876
Typical bac pneumonia (24)	0.1858	Yes, No, UnderVax, No, No, PreSchool	0.5824
Typical bac pneumonia (24)	0.1858	Yes, No, UnderVax, Yes, Yes, Infant	0.5821
Viral-like throat infection (22)	0.0591	Yes, Negative, Positive, Negative, Negative, Negative	0.5795
Antibiotic exposure (60)	0.3083	Yes, PreSchool, Unknown	0.5792
Abdominal pain (47)	0.074	TypicalBac, Yes, Type2, Recorded, PreSchool	0.5717
Rhinorrhoea (31)	0.4499	NPAndThroat	0.5605
Childcare day/s per wk (5)	0.3741	School, Indigenous, No	0.5596
Typical bac pneumonia (24)	0.1858	No, Yes, UnderVax, No, No, Infant	0.5417
Wheezing (43)	0.0556	Unknown, Type2, NP, ViralLike, School	0.5411
Typical bacteria in nasopharynx (20)	0.1065	FullyVax, Low, Low, No, PreSchool	0.5401
Neutrophil proportion (57)	0.3335	ViralLike, Type1	0.5368
Reduced oral intake (41)	0.1398	Unknown, Recorded, ViralLike, Type2, School	0.5351
Current clinical phenotype (52)	0.1328	Low, Yes, TypicalBac, ThreeToSevenDays	0.5325
Abdominal pain (47)	0.074	TypicalBac, No, Type2, Unknown, PreSchool	0.53
Abdominal pain (47)	0.074	TypicalBac, Yes, Type1, Unknown, School	0.5277
Respiratory rate (53)	0.1288	Below92, TypicalBac, Type2, School	0.5274
Ethnicity (2)	0.5225		0.5225
Viral-like throat infection (22)	0.0591	Yes, Negative, Negative, Positive, Negative, Negative	0.5222
Current clinical phenotype (52)	0.1328	High, No, TypicalBac, MoreThanOneWk	0.5209
Current clinical phenotype (52)	0.1328	Low, Yes, ViralLike, MoreThanOneWk	0.5179
Reduced oral intake (41)	0.1398	Unknown, Unknown, TypicalBac, Type2, PreSchool	0.5163
Neutrophil proportion (57)	0.3335	ViralLike, Type2	0.5162
ChestPain (48)	0.0747	TypicalBac, Type2, Yes, School	0.5131
Highest temperature (37)	0.1426	TypicalBac, Type1, School	0.5087
Wheezing (43)	0.0556	Unknown, Type2, No, ViralLike, PreSchool	0.5085
Viral-like nasopharyngeal infection (21)	0.1316	Negative, Negative, Negative, Negative, Negative	0.5081
Wheezing (43)	0.0556	Unknown, Type1, NPAndThroat, ViralLike, Infant	0.5043
Breathing difficulty (49)	0.1139	No, Below92, TypicalBac, Type2	0.4969
Reduced oral intake (41)	0.1398	Recorded, Unknown, ViralLike, Type2, PreSchool	0.4941
Headache (30)	0.0516	NPAndThroat, ViralLike, Type2, School	0.4877
Typical bac pneumonia (24)	0.1858	No, Yes, UnderVax, No, No, PreSchool	0.4777
Antibiotic exposure (60)	0.3083	No, School, Reported	0.4747
Respiratory rate (53)	0.1288	Below92, ViralLike, Type1, School	0.4739
Viral-like pneumonia (23)	0.0866	No, No, Negative, Negative, Negative, Positive, Negative	0.4676
Earache (33)	0.183	NP, PreSchool	0.4675
Reduced oral intake (41)	0.1398	Recorded, Recorded, TypicalBac, Type2, School	0.4654
Type of O2 (62)	0.3353	Type2, TypicalBac	0.4654
White cells count (56)	0.1072	TypicalBac, Type2	0.463
Pneumococcal vaccine (10)	0.3468	Infant, NonIndigenous	0.4611
Reduced oral intake (41)	0.1398	Unknown, Recorded, ViralLike, Type2, PreSchool	0.4572
Typical bacteria in nasopharynx (20)	0.1065	UnderVax, Low, Low, No, PreSchool	0.4514
Childcare day/s per wk (5)	0.3741	PreSchool, Indigenous, Yes	0.45
Childcare day/s per wk (5)	0.3741	Infant, Indigenous, Yes	0.45
Sore throat (32)	0.1863	NPAndThroat, Infant	0.45
Viral-like throat infection (22)	0.0591	No, Positive, Negative, Negative, Negative, Negative	0.4499
Typical bac pneumonia (24)	0.1858	Yes, No, FullyVax, No, Yes, PreSchool	0.4398
Highest temperature (37)	0.1426	TypicalBac, Type2, Infant	0.4239
Chill and/or sweat (38)	0.6742	TypicalBac, Type1, Btw38And39	0.4216
Typical bac pneumonia (24)	0.1858	Yes, Yes, FullyVax, No, Yes, PreSchool	0.4156
Cough (29)	0.2045	Throat, ViralLike, Type2	0.4143
Pleural fluid result (54)	0.0984	Yes, ViralLike, LastDay	0.4137
Typical bacteria in nasopharynx (20)	0.1065	FullyVax, Low, High, No, PreSchool	0.4135
Respiratory rate (53)	0.1288	Below92, ViralLike, Type2, PreSchool	0.4133
Pneumococcal vaccine (10)	0.3468	PreSchool, NonIndigenous	0.407
Wheezing (43)	0.0556	Unknown, Type2, NP, TypicalBac, PreSchool	0.4062
Sore throat (32)	0.1863	NPAndThroat, PreSchool	0.4021
Prematurity (4)	0.2572	NonIndigenous, No	0.3971
Viral-like nasopharyngeal infection (21)	0.1316	Negative, Negative, Negative, Positive, Negative	0.3962
Abdominal pain (47)	0.074	TypicalBac, Yes, Type1, Recorded, Infant	0.3936
RSV in nasopharynx (16)	0.2558	Yes, Low, PreSchool	0.3893
Earache (33)	0.183	NPAndThroat, PreSchool	0.3855
Wheezing (43)	0.0556	Unknown, Type2, No, ViralLike, Infant	0.3819
Other pain (36)	0.0903	ViralLike, Type2, School	0.3808
Reduced oral intake (41)	0.1398	Unknown, Unknown, ViralLike, Type2, PreSchool	0.3803
Antibiotic exposure (60)	0.3083	Yes, Infant, Unknown	0.3798
Abdominal pain (47)	0.074	TypicalBac, No, Type2, Recorded, PreSchool	0.3791
HMPV in nasopharynx (17)	0.1014	Yes, High, Infant	0.3784
Respiratory rate (53)	0.1288	Btw92And95, TypicalBac, Type2, PreSchool	0.3773
Hospital transfer (59)	0.3444	NonIndigenous, School	0.3764
Smoker in household (3)	0.1901	NonIndigenous	0.3764
Typical bac pneumonia (24)	0.1858	No, Yes, UnderVax, No, No, School	0.3722
Hospital transfer (59)	0.3444	NonIndigenous, PreSchool	0.36
Breathing difficulty (49)	0.1139	No, Above95, ViralLike, Type1	0.3527
Wheezing (43)	0.0556	Reported, Type2, NP, ViralLike, PreSchool	0.3513
Pleural fluid result (54)	0.0984	Yes, TypicalBac, No	0.351
Breathing difficulty (49)	0.1139	No, Above95, TypicalBac, Type1	0.3488
Breathing difficulty (49)	0.1139	No, Above95, ViralLike, Type2	0.348
Breathing difficulty (49)	0.1139	NP, Above95, ViralLike, Type2	0.3435
Breathing difficulty (49)	0.1139	NPAndThroat, Above95, ViralLike, Type1	0.3432
Wheezing (43)	0.0556	Unknown, Type2, NPAndThroat, ViralLike, School	0.3396
Rhinorrhoea (31)	0.4499	NP	0.3374
Influenza in nasopharynx (15)	0.0602	No, Yes, High, School	0.3358
Typical bacteria in nasopharynx (20)	0.1065	FullyVax, Low, High, LastWeek, Infant	0.3357
Irritable (35)	0.5195	TypicalBac, Type1, PreSchool	0.3337
Wheezing (43)	0.0556	Unknown, Type2, NPAndThroat, ViralLike, Infant	0.3295
Headache (30)	0.0516	NP, TypicalBac, Type1, PreSchool	0.3275
Viral-like pneumonia (23)	0.0866	Yes, Yes, Positive, Negative, Negative, Negative, Negative	0.3232
Prematurity (4)	0.2572	NonIndigenous, Yes	0.3228
Chill and/or sweat (38)	0.6742	ViralLike, Type1, Below38	0.3177
Chill and/or sweat (38)	0.6742	ViralLike, Type2, Below38	0.3165
Reduced oral intake (41)	0.1398	Recorded, Unknown, TypicalBac, Type2, Infant	0.3157
Antibiotic exposure (60)	0.3083	No, PreSchool, Reported	0.3122
Respiratory rate (53)	0.1288	Btw92And95, TypicalBac, Type1, School	0.3089
Influenza vaccine (11)	0.3218	No, PreSchool, NonIndigenous	0.3078
Abdominal pain (47)	0.074	ViralLike, No, Type1, Unknown, Infant	0.3064
Irritable (35)	0.5195	ViralLike, Type2, PreSchool	0.3054
Vomiting (39)	0.2483	TypicalBac, Type2	0.3038
Previous significant infection (8)	0.1033	PreSchool, Low, Low	0.3036
Childcare day/s per wk (5)	0.3741	Infant, NonIndigenous, Yes	0.3012
Typical bacteria in nasopharynx (20)	0.1065	FullyVax, Low, High, LastDay, PreSchool	0.301
Oxygen saturation (58)	0.0809	TypicalBac, Type2, SuppO2	0.299
Irritable (35)	0.5195	ViralLike, Type2, School	0.2983
Cough (29)	0.2045	NP, TypicalBac, Type2	0.2966
Respiratory rate (53)	0.1288	Btw92And95, TypicalBac, Type2, School	0.2954
Vomiting (39)	0.2483	TypicalBac, Type1	0.2948
Highest temperature (37)	0.1426	ViralLike, Type1, Infant	0.2939
Influenza vaccine (11)	0.3218	Yes, School, NonIndigenous	0.2939
Influenza vaccine (11)	0.3218	Yes, PreSchool, NonIndigenous	0.2939
Influenza vaccine (11)	0.3218	Yes, Infant, Indigenous	0.2939
Perform blood culture (61)	0.1206	PreSchool, No	0.2939
Abdominal pain (47)	0.074	ViralLike, No, Type1, Recorded, PreSchool	0.2938
Childcare day/s per wk (5)	0.3741	School, NonIndigenous, Yes	0.2915
Wheezing (43)	0.0556	Unknown, Type2, NP, ViralLike, Infant	0.2883
Viral-like nasopharyngeal infection (21)	0.1316	Positive, Negative, Negative, Negative, Negative	0.2868
Wheezing (43)	0.0556	Unknown, Type1, No, ViralLike, PreSchool	0.2828
Previous significant infection (8)	0.1033	School, Low, Low	0.2826
Abdominal pain (47)	0.074	ViralLike, No, Type2, Unknown, School	0.2821
Wheezing (43)	0.0556	Unknown, Type1, No, TypicalBac, School	0.2799
Irritable (35)	0.5195	ViralLike, Type1, School	0.2794
Breathing difficulty (49)	0.1139	NP, Btw92And95, TypicalBac, Type2	0.2772
Lethargy (42)	0.0356	ViralLike, Type2, Unknown	0.2766
Reduced oral intake (41)	0.1398	Recorded, Recorded, TypicalBac, Type2, PreSchool	0.2751
Current clinical phenotype (52)	0.1328	High, No, ViralLike, MoreThanOneWk	0.2743
Antibiotic exposure (60)	0.3083	No, PreSchool, Unknown	0.2725
ChestPain (48)	0.0747	TypicalBac, Type1, Yes, Infant	0.2714
Crackles (44)	0.2137	ViralLike, Type2	0.2714
Respiratory rate (53)	0.1288	Btw92And95, ViralLike, Type2, PreSchool	0.2704
Reduced oral intake (41)	0.1398	Unknown, Unknown, ViralLike, Type2, Infant	0.2687
Viral-like throat infection (22)	0.0591	Yes, Positive, Negative, Negative, Negative, Negative	0.2682
Wheezing (43)	0.0556	Unknown, Type1, No, ViralLike, School	0.267
Antibiotic exposure (60)	0.3083	No, School, Unknown	0.2668
Current clinical phenotype (52)	0.1328	Low, Yes, TypicalBac, MoreThanOneWk	0.2663
Other pain (36)	0.0903	TypicalBac, Type2, Infant	0.2659
Fever (34)	0.2376	TypicalBac, Type1, School	0.2648
Duration of symptom/s onset (45)	0.2126	PreSchool, Yes	0.2624
Wheezing (43)	0.0556	Reported, Type2, No, TypicalBac, School	0.2583
Typical bacteria in nasopharynx (20)	0.1065	FullyVax, High, High, No, School	0.2507
ChestPain (48)	0.0747	ViralLike, Type1, Yes, School	0.2492
Hospital transfer (59)	0.3444	Indigenous, School	0.2477
Hospital transfer (59)	0.3444	Indigenous, Infant	0.2477
Pneumococcal vaccine (10)	0.3468	School, Indigenous	0.2477
Respiratory rate (53)	0.1288	Below92, ViralLike, Type2, School	0.2476
Fever (34)	0.2376	ViralLike, Type1, School	0.2467
Typical bacteria in nasopharynx (20)	0.1065	FullyVax, Low, Low, LastDay, Infant	0.2427
Earache (33)	0.183	NPAndThroat, Infant	0.24
Prematurity (4)	0.2572	Indigenous, No	0.238
Wheezing (43)	0.0556	Unknown, Type2, NPAndThroat, TypicalBac, School	0.2378
Perform blood culture (61)	0.1206	Infant, No	0.2369
Wheezing (43)	0.0556	Unknown, Type1, NPAndThroat, TypicalBac, Infant	0.2368
Mycoplasma in nasopharynx (19)	0.1129	High, Infant	0.2361
Typical bacteria in nasopharynx (20)	0.1065	UnderVax, Low, Low, LastDay, School	0.236
Neutrophil proportion (57)	0.3335	TypicalBac, Type1	0.2359
Respiratory rate (53)	0.1288	Above95, TypicalBac, Type1, PreSchool	0.2332
Antibiotic exposure (60)	0.3083	Yes, PreSchool, Reported	0.231
Antibiotic exposure (60)	0.3083	No, Infant, Reported	0.231
Childcare day/s per wk (5)	0.3741	School, Indigenous, Yes	0.231
Typical bacteria in nasopharynx (20)	0.1065	FullyVax, High, High, LastDay, Infant	0.2308
Breathing difficulty (49)	0.1139	No, Below92, ViralLike, Type2	0.23
Wheezing (43)	0.0556	Unknown, Type2, No, TypicalBac, PreSchool	0.229
Current clinical phenotype (52)	0.1328	Low, No, ViralLike, OneOrTwoDays	0.2272
Antibiotic exposure (60)	0.3083	No, Infant, Unknown	0.2267
Fever (34)	0.2376	TypicalBac, Type2, PreSchool	0.2261
Wheezing (43)	0.0556	Unknown, Type2, NP, TypicalBac, Infant	0.2258
ChestPain (48)	0.0747	TypicalBac, Type2, No, Infant	0.2232
Viral-like throat infection (22)	0.0591	Yes, Negative, Negative, Negative, Negative, Negative	0.2225
Breathing difficulty (49)	0.1139	NPAndThroat, Btw92And95, TypicalBac, Type2	0.221
Other pain (36)	0.0903	ViralLike, Type2, Infant	0.2209
Respiratory rate (53)	0.1288	Below92, TypicalBac, Type1, School	0.2207
Typical bacteria in nasopharynx (20)	0.1065	FullyVax, High, Low, No, School	0.2192
Viral-like pneumonia (23)	0.0866	No, No, Positive, Negative, Negative, Negative, Negative	0.2186
ChestPain (48)	0.0747	TypicalBac, Type2, No, PreSchool	0.2164
Viral-like throat infection (22)	0.0591	No, Negative, Positive, Negative, Positive, Negative	0.2153
Respiratory rate (53)	0.1288	Btw92And95, ViralLike, Type1, School	0.2104
Headache (30)	0.0516	NPAndThroat, ViralLike, Type2, PreSchool	0.2095
HMPV in nasopharynx (17)	0.1014	No, High, School	0.2085
C-reactive proteins (55)	0.0604	TypicalBac, Type1	0.2081
Influenza vaccine (11)	0.3218	Yes, Infant, NonIndigenous	0.208
Viral-like pneumonia (23)	0.0866	No, No, Negative, Positive, Negative, Negative, Negative	0.208
Typical bac pneumonia (24)	0.1858	Yes, Yes, UnderVax, Yes, Yes, PreSchool	0.2068
Mycoplasma in nasopharynx (19)	0.1129	High, PreSchool	0.2062
Oxygen saturation (58)	0.0809	ViralLike, Type2, RoomAir	0.2052
Respiratory rate (53)	0.1288	Above95, TypicalBac, Type1, School	0.2048
Typical bac pneumonia (24)	0.1858	Yes, Yes, UnderVax, No, Yes, Infant	0.203
Reduced oral intake (41)	0.1398	Recorded, Recorded, TypicalBac, Type2, Infant	0.2009
Headache (30)	0.0516	NPAndThroat, ViralLike, Type2, Infant	0.2008
Pleural fluid result (54)	0.0984	Yes, TypicalBac, LastDay	0.1989
Viral-like nasopharyngeal infection (21)	0.1316	Negative, Negative, Negative, Negative, Positive	0.1978
Influenza vaccine (11)	0.3218	No, PreSchool, Indigenous	0.1977
Viral-like pneumonia (23)	0.0866	No, No, Negative, Negative, Negative, Positive, Positive	0.1968
Abdominal pain (47)	0.074	ViralLike, Yes, Type1, Unknown, PreSchool	0.1954
Vomiting (39)	0.2483	ViralLike, Type1	0.1934
Breathing difficulty (49)	0.1139	NP, Above95, ViralLike, Type1	0.1915
Viral-like nasopharyngeal infection (21)	0.1316	Positive, Negative, Negative, Positive, Negative	0.1906
Previous significant infection (8)	0.1033	Infant, High, Low	0.1903
Reduced oral intake (41)	0.1398	Recorded, Unknown, ViralLike, Type1, School	0.1897
Viral-like nasopharyngeal infection (21)	0.1316	Positive, Negative, Positive, Negative, Negative	0.1897
ChestPain (48)	0.0747	ViralLike, Type2, No, Infant	0.1873
Highest temperature (37)	0.1426	TypicalBac, Type2, School	0.1873
Influenza in nasopharynx (15)	0.0602	No, No, High, School	0.1867
Fever (34)	0.2376	ViralLike, Type1, Infant	0.1863
Mycoplasma in nasopharynx (19)	0.1129	High, School	0.1848
Wheezing (43)	0.0556	Unknown, Type2, NPAndThroat, TypicalBac, Infant	0.1846
Reduced oral intake (41)	0.1398	Recorded, Recorded, ViralLike, Type1, School	0.1837
Breathing difficulty (49)	0.1139	No, Btw92And95, ViralLike, Type1	0.1831
Parainfluenza in nasopharynx (18)	0.0464	High, Infant	0.1828
Breathing difficulty (49)	0.1139	NP, Above95, TypicalBac, Type1	0.1825
Headache (30)	0.0516	NPAndThroat, TypicalBac, Type2, Infant	0.1825
Pneumococcal vaccine (10)	0.3468	School, NonIndigenous	0.1766
Reduced oral intake (41)	0.1398	Recorded, Unknown, TypicalBac, Type1, School	0.1752
Earache (33)	0.183	NP, School	0.1741
Abdominal pain (47)	0.074	ViralLike, No, Type1, Recorded, Infant	0.1737
ChestPain (48)	0.0747	ViralLike, Type1, No, PreSchool	0.1726
Respiratory rate (53)	0.1288	Below92, TypicalBac, Type1, Infant	0.1723
Reduced oral intake (41)	0.1398	Unknown, Unknown, ViralLike, Type1, School	0.1699
Cough (29)	0.2045	No, TypicalBac, Type1	0.1698
Blood culture result (53)	0.012	Yes, TypicalBac, No, No	0.1681
HMPV in nasopharynx (17)	0.1014	Yes, Low, Infant	0.168
Highest temperature (37)	0.1426	TypicalBac, Type1, PreSchool	0.1668
Viral-like pneumonia (23)	0.0866	Yes, No, Negative, Negative, Negative, Positive, Positive	0.1666
Wheezing (43)	0.0556	Reported, Type1, NP, ViralLike, School	0.1637
Oxygen saturation (58)	0.0809	TypicalBac, Type1, RoomAir	0.1632
Typical bac pneumonia (24)	0.1858	Yes, Yes, FullyVax, No, Yes, School	0.1627
Duration of symptom/s onset (45)	0.2126	PreSchool, No	0.1623
Type of O2 (62)	0.3353	Type1, ViralLike	0.1618
Wheezing (43)	0.0556	Unknown, Type1, NP, TypicalBac, Infant	0.1592
Cough (29)	0.2045	NPAndThroat, ViralLike, Type1	0.1568
Headache (30)	0.0516	NP, ViralLike, Type2, PreSchool	0.1566
Abdominal pain (47)	0.074	ViralLike, No, Type2, Recorded, Infant	0.1554
Other pain (36)	0.0903	ViralLike, Type1, School	0.155
Rash (51)	0.058	TypicalBac, Type1	0.1548
Reduced oral intake (41)	0.1398	Unknown, Recorded, TypicalBac, Type2, PreSchool	0.1533
Previous significant infection (8)	0.1033	School, High, Low	0.153
Viral-like nasopharyngeal infection (21)	0.1316	Positive, Positive, Positive, Negative, Negative	0.1516
Typical bacteria in nasopharynx (20)	0.1065	UnderVax, Low, High, LastWeek, School	0.1505
Viral-like throat infection (22)	0.0591	No, Negative, Negative, Negative, Negative, Negative	0.1483
Headache (30)	0.0516	No, ViralLike, Type1, School	0.1465
HMPV in nasopharynx (17)	0.1014	No, High, Infant	0.1461
ChestPain (48)	0.0747	TypicalBac, Type1, Yes, School	0.1449
Influenza vaccine (11)	0.3218	Yes, School, Indigenous	0.1438
Influenza vaccine (11)	0.3218	No, Infant, Indigenous	0.1438
Typical bacteria in nasopharynx (20)	0.1065	UnderVax, Low, High, No, Infant	0.1433
Blood culture result (53)	0.012	Yes, TypicalBac, No, Yes	0.143
Typical bacteria in nasopharynx (20)	0.1065	FullyVax, Low, Low, LastDay, School	0.142
Cough (29)	0.2045	NP, ViralLike, Type1	0.1414
Abdominal pain (47)	0.074	TypicalBac, No, Type2, Recorded, Infant	0.1413
Influenza in nasopharynx (15)	0.0602	No, No, High, Infant	0.1411
Headache (30)	0.0516	NP, ViralLike, Type2, Infant	0.1405
Other pain (36)	0.0903	TypicalBac, Type2, School	0.1393
Duration of symptom/s onset (45)	0.2126	Infant, No	0.1387
Wheezing (43)	0.0556	Unknown, Type1, NP, TypicalBac, PreSchool	0.1381
ChestPain (48)	0.0747	TypicalBac, Type1, Yes, PreSchool	0.1377
RSV in nasopharynx (16)	0.2558	Yes, Low, School	0.137
Childcare day/s per wk (5)	0.3741	PreSchool, NonIndigenous, No	0.1367
Typical bacteria in nasopharynx (20)	0.1065	UnderVax, Low, High, No, PreSchool	0.1365
Childcare day/s per wk (5)	0.3741	Infant, NonIndigenous, No	0.1353
Respiratory rate (53)	0.1288	Above95, TypicalBac, Type2, Infant	0.1351
Other pain (36)	0.0903	TypicalBac, Type1, Infant	0.1334
Current clinical phenotype (52)	0.1328	Low, Yes, TypicalBac, OneOrTwoDays	0.133
Wheezing (43)	0.0556	Unknown, Type2, NPAndThroat, TypicalBac, PreSchool	0.133
Reduced oral intake (41)	0.1398	Recorded, Recorded, TypicalBac, Type1, School	0.1326
Wheezing (43)	0.0556	Reported, Type2, No, TypicalBac, Infant	0.1311
Influenza in nasopharynx (15)	0.0602	No, Yes, Low, PreSchool	0.1303
Wheezing (43)	0.0556	Unknown, Type2, No, ViralLike, School	0.1291
Cough (29)	0.2045	No, ViralLike, Type1	0.129
Reduced oral intake (41)	0.1398	Recorded, Unknown, TypicalBac, Type2, School	0.1263
ChestPain (48)	0.0747	TypicalBac, Type2, Yes, PreSchool	0.1259
Breathing difficulty (49)	0.1139	NP, Btw92And95, ViralLike, Type1	0.1253
Viral-like pneumonia (23)	0.0866	No, Yes, Negative, Positive, Negative, Negative, Negative	0.1247
Breathing difficulty (49)	0.1139	No, Btw92And95, TypicalBac, Type1	0.1237
Crackles (44)	0.2137	ViralLike, Type1	0.1231
Rash (51)	0.058	ViralLike, Type2	0.1221
Reduced oral intake (41)	0.1398	Recorded, Unknown, TypicalBac, Type2, PreSchool	0.1212
Previous significant infection (8)	0.1033	Infant, High, High	0.1199
Respiratory rate (53)	0.1288	Btw92And95, ViralLike, Type1, PreSchool	0.1197
HMPV in nasopharynx (17)	0.1014	Yes, Low, PreSchool	0.1184
Headache (30)	0.0516	No, TypicalBac, Type2, PreSchool	0.118
Influenza in nasopharynx (15)	0.0602	Yes, Yes, High, PreSchool	0.1175
Wheezing (43)	0.0556	Unknown, Type1, NP, ViralLike, PreSchool	0.1173
Influenza in nasopharynx (15)	0.0602	No, Yes, Low, School	0.1171
ChestPain (48)	0.0747	ViralLike, Type1, Yes, PreSchool	0.114
Reduced oral intake (41)	0.1398	Unknown, Recorded, TypicalBac, Type2, Infant	0.1134
Previous significant infection (8)	0.1033	PreSchool, High, High	0.1132
Sore throat (32)	0.1863	NP, School	0.1128
Reduced oral intake (41)	0.1398	Unknown, Unknown, TypicalBac, Type2, Infant	0.112
Respiratory rate (53)	0.1288	Btw92And95, ViralLike, Type1, Infant	0.1119
Respiratory rate (53)	0.1288	Above95, ViralLike, Type1, Infant	0.1119
Typical bacteria in nasopharynx (20)	0.1065	FullyVax, Low, High, No, Infant	0.1116
Viral-like throat infection (22)	0.0591	No, Negative, Negative, Negative, Positive, Negative	0.1107
Current clinical phenotype (52)	0.1328	Low, No, TypicalBac, ThreeToSevenDays	0.1089
Wheezing (43)	0.0556	Unknown, Type2, Throat, ViralLike, School	0.1065
Reduced oral intake (41)	0.1398	Unknown, Unknown, TypicalBac, Type2, School	0.1058
Typical bacteria in nasopharynx (20)	0.1065	FullyVax, High, Low, No, Infant	0.1048
Respiratory rate (53)	0.1288	Below92, TypicalBac, Type2, PreSchool	0.1043
Viral-like pneumonia (23)	0.0866	No, No, Negative, Positive, Negative, Negative, Positive	0.1042
Sore throat (32)	0.1863	No, School	0.103
Headache (30)	0.0516	NP, TypicalBac, Type2, Infant	0.1019
Lethargy (42)	0.0356	ViralLike, Type2, Recorded	0.1013
Headache (30)	0.0516	NP, TypicalBac, Type2, School	0.1009
Highest temperature (37)	0.1426	ViralLike, Type2, PreSchool	0.1007
Headache (30)	0.0516	NP, ViralLike, Type1, PreSchool	0.1002
Headache (30)	0.0516	No, ViralLike, Type1, PreSchool	0.0999
Wheezing (43)	0.0556	Reported, Type2, No, ViralLike, Infant	0.0997
Respiratory rate (53)	0.1288	Above95, TypicalBac, Type2, School	0.0989
Highest temperature (37)	0.1426	ViralLike, Type2, Infant	0.0987
RSV in nasopharynx (16)	0.2558	No, Low, School	0.098
Headache (30)	0.0516	NPAndThroat, TypicalBac, Type2, School	0.0979
Typical bac pneumonia (24)	0.1858	Yes, Yes, FullyVax, No, No, PreSchool	0.0979
Headache (30)	0.0516	No, ViralLike, Type2, Infant	0.0976
Irritable (35)	0.5195	ViralLike, Type1, Infant	0.0973
ChestPain (48)	0.0747	ViralLike, Type2, Yes, School	0.0972
Abdominal pain (47)	0.074	ViralLike, Yes, Type2, Unknown, PreSchool	0.0966
Viral-like nasopharyngeal infection (21)	0.1316	Positive, Negative, Negative, Negative, Positive	0.0964
Cough (29)	0.2045	No, TypicalBac, Type2	0.0963
Perform blood culture (61)	0.1206	School, Yes	0.0953
Current clinical phenotype (52)	0.1328	Low, Yes, ViralLike, ThreeToSevenDays	0.0949
Oxygen saturation (58)	0.0809	ViralLike, Type2, SuppO2	0.0948
Viral-like nasopharyngeal infection (21)	0.1316	Negative, Negative, Negative, Positive, Positive	0.0946
Typical bacteria in nasopharynx (20)	0.1065	FullyVax, High, High, No, Infant	0.0934
Abdominal pain (47)	0.074	TypicalBac, Yes, Type1, Unknown, Infant	0.0929
Reduced oral intake (41)	0.1398	Recorded, Recorded, ViralLike, Type1, PreSchool	0.0928
Typical bac pneumonia (24)	0.1858	Yes, Yes, FullyVax, No, No, School	0.0928
Viral-like throat infection (22)	0.0591	No, Positive, Negative, Negative, Negative, Positive	0.0919
C-reactive proteins (55)	0.0604	TypicalBac, Type2	0.0916
Typical bacteria in nasopharynx (20)	0.1065	UnderVax, Low, Low, LastDay, Infant	0.0904
Headache (30)	0.0516	NP, ViralLike, Type1, School	0.0898
Reduced oral intake (41)	0.1398	Unknown, Unknown, ViralLike, Type1, Infant	0.0898
Typical bacteria in nasopharynx (20)	0.1065	UnderVax, High, Low, No, PreSchool	0.0897
ChestPain (48)	0.0747	ViralLike, Type2, Yes, PreSchool	0.0891
Headache (30)	0.0516	No, TypicalBac, Type2, Infant	0.0866
Other pain (36)	0.0903	ViralLike, Type1, Infant	0.0865
Diarrhoea (40)	0.0421	TypicalBac, Type2	0.0861
Diarrhoea (40)	0.0421	TypicalBac, Type1	0.086
Typical bacteria in nasopharynx (20)	0.1065	UnderVax, High, High, LastDay, Infant	0.0855
Sore throat (32)	0.1863	Throat, Infant	0.0852
Viral-like throat infection (22)	0.0591	No, Negative, Negative, Negative, Positive, Positive	0.085
Respiratory rate (53)	0.1288	Above95, ViralLike, Type1, School	0.0847
Respiratory rate (53)	0.1288	Above95, ViralLike, Type2, PreSchool	0.0847
Current clinical phenotype (52)	0.1328	Low, Yes, ViralLike, OneOrTwoDays	0.0844
Rhinorrhoea (31)	0.4499	No	0.0831
Reduced oral intake (41)	0.1398	Unknown, Unknown, TypicalBac, Type1, Infant	0.0828
Influenza in nasopharynx (15)	0.0602	No, Yes, High, Infant	0.0823
Abdominal pain (47)	0.074	ViralLike, Yes, Type1, Unknown, School	0.0817
Typical bacteria in nasopharynx (20)	0.1065	UnderVax, Low, High, LastWeek, PreSchool	0.0813
Headache (30)	0.0516	NPAndThroat, ViralLike, Type1, Infant	0.0811
Sore throat (32)	0.1863	NP, PreSchool	0.078
Respiratory rate (53)	0.1288	Above95, ViralLike, Type2, Infant	0.0776
Diarrhoea (40)	0.0421	ViralLike, Type2	0.0774
HMPV in nasopharynx (17)	0.1014	Yes, Low, School	0.0769
Influenza in nasopharynx (15)	0.0602	No, Yes, High, PreSchool	0.0765
Typical bacteria in nasopharynx (20)	0.1065	FullyVax, High, Low, No, PreSchool	0.0762
Respiratory rate (53)	0.1288	Btw92And95, ViralLike, Type2, Infant	0.0756
Typical bacteria in nasopharynx (20)	0.1065	FullyVax, Low, Low, LastWeek, Infant	0.0749
Oxygen saturation (58)	0.0809	ViralLike, Type1, SuppO2	0.0745
Blood culture result (53)	0.012	Yes, TypicalBac, LastWeek, No	0.0739
Current clinical phenotype (52)	0.1328	Low, No, TypicalBac, MoreThanOneWk	0.0738
RSV in nasopharynx (16)	0.2558	Yes, Low, Infant	0.0735
Other pain (36)	0.0903	TypicalBac, Type1, PreSchool	0.0728
Typical bacteria in nasopharynx (20)	0.1065	FullyVax, Low, High, No, School	0.0727
Current clinical phenotype (52)	0.1328	High, Yes, TypicalBac, MoreThanOneWk	0.0725
Oxygen saturation (58)	0.0809	TypicalBac, Type1, SuppO2	0.071
Prematurity (4)	0.2572	Indigenous, Yes	0.0709
Typical bacteria in nasopharynx (20)	0.1065	FullyVax, High, High, LastWeek, Infant	0.0703
Earache (33)	0.183	Throat, School	0.0702
Highest temperature (37)	0.1426	TypicalBac, Type1, Infant	0.0702
Typical bac pneumonia (24)	0.1858	No, No, UnderVax, No, No, PreSchool	0.0693
White cells count (56)	0.1072	ViralLike, Type2	0.0691
White cells count (56)	0.1072	TypicalBac, Type1	0.0686
Typical bacteria in nasopharynx (20)	0.1065	FullyVax, Low, Low, LastWeek, PreSchool	0.0685
Viral-like pneumonia (23)	0.0866	Yes, No, Negative, Positive, Negative, Positive, Negative	0.068
Wheezing (43)	0.0556	Reported, Type2, No, ViralLike, School	0.0678
Childcare day/s per wk (5)	0.3741	PreSchool, Indigenous, No	0.0676
RSV in nasopharynx (16)	0.2558	No, Low, Infant	0.0673
Current clinical phenotype (52)	0.1328	High, Yes, TypicalBac, OneOrTwoDays	0.0667
Other pain (36)	0.0903	TypicalBac, Type2, PreSchool	0.0667
Wheezing (43)	0.0556	Unknown, Type2, No, TypicalBac, School	0.0667
Abdominal pain (47)	0.074	TypicalBac, Yes, Type1, Recorded, School	0.0666
Abdominal pain (47)	0.074	TypicalBac, No, Type2, Unknown, School	0.0657
Viral-like nasopharyngeal infection (21)	0.1316	Negative, Positive, Negative, Negative, Positive	0.0655
Other pain (36)	0.0903	ViralLike, Type2, PreSchool	0.0653
Respiratory rate (53)	0.1288	Above95, ViralLike, Type1, PreSchool	0.0649
Viral-like throat infection (22)	0.0591	No, Negative, Positive, Negative, Negative, Positive	0.0648
Rash (51)	0.058	TypicalBac, Type2	0.0633
Wheezing (43)	0.0556	Unknown, Type2, Throat, ViralLike, Infant	0.0628
Current clinical phenotype (52)	0.1328	Low, No, ViralLike, MoreThanOneWk	0.0623
Viral-like throat infection (22)	0.0591	No, Negative, Positive, Negative, Negative, Negative	0.0614
Wheezing (43)	0.0556	Reported, Type1, NP, ViralLike, PreSchool	0.0606
Typical bac pneumonia (24)	0.1858	Yes, Yes, FullyVax, Yes, Yes, PreSchool	0.0594
Wheezing (43)	0.0556	Unknown, Type2, NP, ViralLike, PreSchool	0.0586
Fever (34)	0.2376	TypicalBac, Type2, School	0.0574
Abdominal pain (47)	0.074	ViralLike, Yes, Type2, Recorded, School	0.0571
Earache (33)	0.183	No, School	0.057
Headache (30)	0.0516	No, ViralLike, Type2, School	0.055
Abdominal pain (47)	0.074	ViralLike, No, Type2, Recorded, School	0.054
Typical bacteria in nasopharynx (20)	0.1065	FullyVax, Low, Low, LastWeek, School	0.0533
Typical bacteria in nasopharynx (20)	0.1065	UnderVax, High, High, LastDay, School	0.0525
Breathing difficulty (49)	0.1139	Throat, Above95, ViralLike, Type2	0.0521
Highest temperature (37)	0.1426	ViralLike, Type2, School	0.0517
Influenza in nasopharynx (15)	0.0602	Yes, Yes, Low, PreSchool	0.0513
HMPV in nasopharynx (17)	0.1014	No, Low, Infant	0.0511
ChestPain (48)	0.0747	ViralLike, Type1, No, Infant	0.051
Viral-like pneumonia (23)	0.0866	No, No, Negative, Negative, Positive, Negative, Negative	0.0505
Parainfluenza in nasopharynx (18)	0.0464	High, School	0.0502
Perform blood culture (61)	0.1206	PreSchool, Yes	0.0497
Breathing difficulty (49)	0.1139	NPAndThroat, Below92, ViralLike, Type2	0.0496
Abdominal pain (47)	0.074	TypicalBac, No, Type2, Recorded, School	0.0488
Reduced oral intake (41)	0.1398	Recorded, Recorded, ViralLike, Type2, Infant	0.0488
Perform blood culture (61)	0.1206	School, No	0.0476
Mycoplasma in nasopharynx (19)	0.1129	Low, School	0.0475
Breathing difficulty (49)	0.1139	NP, Below92, ViralLike, Type2	0.047
Current clinical phenotype (52)	0.1328	Low, No, ViralLike, ThreeToSevenDays	0.0469
Influenza in nasopharynx (15)	0.0602	Yes, Yes, Low, Infant	0.0467
Typical bac pneumonia (24)	0.1858	Yes, Yes, UnderVax, No, No, PreSchool	0.0462
Current clinical phenotype (52)	0.1328	High, No, ViralLike, OneOrTwoDays	0.046
Pleural effusion (46)	0.185	ViralLike, Type1	0.046
HMPV in nasopharynx (17)	0.1014	Yes, High, PreSchool	0.0453
Cough (29)	0.2045	NP, TypicalBac, Type1	0.0438
Headache (30)	0.0516	No, TypicalBac, Type1, School	0.0429
White cells count (56)	0.1072	ViralLike, Type1	0.0427
RSV in nasopharynx (16)	0.2558	No, Low, PreSchool	0.0419
Typical bacteria in nasopharynx (20)	0.1065	UnderVax, High, High, No, Infant	0.0418
Typical bac pneumonia (24)	0.1858	Yes, No, UnderVax, No, No, School	0.0418
Typical bacteria in nasopharynx (20)	0.1065	UnderVax, Low, High, LastDay, Infant	0.0415
Highest temperature (37)	0.1426	TypicalBac, Type2, PreSchool	0.0404
Blood culture result (53)	0.012	Yes, TypicalBac, LastDay, No	0.0403
Headache (30)	0.0516	NPAndThroat, TypicalBac, Type1, Infant	0.0392
Previous significant infection (8)	0.1033	Infant, Low, Low	0.0387
Typical bacteria in nasopharynx (20)	0.1065	UnderVax, Low, High, LastDay, PreSchool	0.0378
Duration of symptom/s onset (45)	0.2126	Infant, Yes	0.0366
Other pain (36)	0.0903	ViralLike, Type1, PreSchool	0.0357
Parainfluenza in nasopharynx (18)	0.0464	Low, Infant	0.0355
Breathing difficulty (49)	0.1139	No, Btw92And95, ViralLike, Type2	0.0351
Chill and/or sweat (38)	0.6742	TypicalBac, Type1, Below38	0.0349
Oxygen saturation (58)	0.0809	ViralLike, Type1, RoomAir	0.0348
ChestPain (48)	0.0747	ViralLike, Type2, No, PreSchool	0.0347
C-reactive proteins (55)	0.0604	ViralLike, Type2	0.0347
RSV in nasopharynx (16)	0.2558	No, High, School	0.0347
Respiratory rate (53)	0.1288	Below92, ViralLike, Type2, Infant	0.0339
Viral-like pneumonia (23)	0.0866	No, No, Positive, Negative, Negative, Negative, Positive	0.0336
Typical bacteria in nasopharynx (20)	0.1065	FullyVax, Low, High, LastWeek, PreSchool	0.0334
ChestPain (48)	0.0747	TypicalBac, Type2, No, School	0.0329
Childcare day/s per wk (5)	0.3741	Infant, Indigenous, No	0.0324
Viral-like pneumonia (23)	0.0866	No, Yes, Negative, Negative, Negative, Positive, Negative	0.0316
Duration of symptom/s onset (45)	0.2126	School, No	0.0314
RSV in nasopharynx (16)	0.2558	No, High, PreSchool	0.0307
Headache (30)	0.0516	NP, TypicalBac, Type1, Infant	0.0306
Breathing difficulty (49)	0.1139	NP, Below92, ViralLike, Type1	0.0305
Influenza in nasopharynx (15)	0.0602	No, No, High, PreSchool	0.0294
Lethargy (42)	0.0356	TypicalBac, Type2, Recorded	0.0293
Abdominal pain (47)	0.074	ViralLike, No, Type2, Unknown, Infant	0.0286
Abdominal pain (47)	0.074	TypicalBac, Yes, Type2, Unknown, School	0.0284
C-reactive proteins (55)	0.0604	ViralLike, Type1	0.0282
Oxygen saturation (58)	0.0809	TypicalBac, Type2, RoomAir	0.0279
Typical bacteria in nasopharynx (20)	0.1065	UnderVax, Low, Low, No, Infant	0.0278
Breathing difficulty (49)	0.1139	NP, Btw92And95, ViralLike, Type2	0.0277
Typical bacteria in nasopharynx (20)	0.1065	UnderVax, Low, High, No, School	0.0268
Typical bacteria in nasopharynx (20)	0.1065	UnderVax, Low, Low, No, School	0.0268
Abdominal pain (47)	0.074	ViralLike, Yes, Type1, Recorded, School	0.0267
Viral-like throat infection (22)	0.0591	No, Negative, Negative, Negative, Negative, Positive	0.0267
Reduced oral intake (41)	0.1398	Unknown, Unknown, ViralLike, Type1, PreSchool	0.0261
Type of O2 (62)	0.3353	Type1, TypicalBac	0.0257
Abdominal pain (47)	0.074	TypicalBac, Yes, Type1, Recorded, PreSchool	0.0255
Reduced oral intake (41)	0.1398	Recorded, Recorded, TypicalBac, Type1, PreSchool	0.0255
Hospital transfer (59)	0.3444	Indigenous, PreSchool	0.0253
Typical bacteria in nasopharynx (20)	0.1065	FullyVax, Low, High, LastDay, School	0.0248
Typical bacteria in nasopharynx (20)	0.1065	FullyVax, High, Low, LastDay, Infant	0.0244
Influenza in nasopharynx (15)	0.0602	Yes, Yes, High, School	0.024
Viral-like pneumonia (23)	0.0866	Yes, Yes, Positive, Negative, Negative, Positive, Negative	0.024
Viral-like pneumonia (23)	0.0866	Yes, Yes, Positive, Negative, Positive, Negative, Negative	0.0236
Current clinical phenotype (52)	0.1328	High, No, TypicalBac, OneOrTwoDays	0.0234
ChestPain (48)	0.0747	ViralLike, Type2, No, School	0.0227
Wheezing (43)	0.0556	Unknown, Type2, No, TypicalBac, Infant	0.0227
Cough (29)	0.2045	NPAndThroat, TypicalBac, Type1	0.0223
Respiratory rate (53)	0.1288	Below92, ViralLike, Type1, PreSchool	0.0223
Fever (34)	0.2376	TypicalBac, Type1, Infant	0.0222
Sore throat (32)	0.1863	NP, Infant	0.0217
Viral-like throat infection (22)	0.0591	Yes, Positive, Negative, Negative, Positive, Negative	0.0217
RSV in nasopharynx (16)	0.2558	Yes, High, School	0.0211
Viral-like pneumonia (23)	0.0866	Yes, Yes, Positive, Positive, Positive, Negative, Negative	0.0208
Abdominal pain (47)	0.074	ViralLike, No, Type1, Unknown, School	0.0207
Current clinical phenotype (52)	0.1328	High, Yes, TypicalBac, ThreeToSevenDays	0.0206
Fever (34)	0.2376	TypicalBac, Type1, PreSchool	0.0206
Headache (30)	0.0516	Throat, ViralLike, Type2, Infant	0.0205
Typical bacteria in nasopharynx (20)	0.1065	FullyVax, High, Low, LastWeek, School	0.0203
Abdominal pain (47)	0.074	ViralLike, No, Type2, Unknown, PreSchool	0.0194
Pleural effusion (46)	0.185	TypicalBac, Type2	0.0191
Viral-like pneumonia (23)	0.0866	Yes, Yes, Negative, Negative, Positive, Negative, Negative	0.0191
Influenza in nasopharynx (15)	0.0602	Yes, No, High, School	0.0189
RSV in nasopharynx (16)	0.2558	Yes, High, PreSchool	0.0188
Sore throat (32)	0.1863	Throat, PreSchool	0.0187
Breathing difficulty (49)	0.1139	NPAndThroat, Btw92And95, ViralLike, Type2	0.0185
Previous significant infection (8)	0.1033	PreSchool, Low, High	0.0185
Respiratory rate (53)	0.1288	Above95, TypicalBac, Type2, PreSchool	0.0185
Typical bacteria in nasopharynx (20)	0.1065	FullyVax, Low, Low, LastDay, PreSchool	0.0184
Headache (30)	0.0516	NPAndThroat, TypicalBac, Type2, PreSchool	0.0182
Influenza in nasopharynx (15)	0.0602	Yes, No, High, PreSchool	0.0178
Viral-like throat infection (22)	0.0591	Yes, Positive, Negative, Positive, Negative, Negative	0.0178
Typical bacteria in nasopharynx (20)	0.1065	FullyVax, High, High, LastWeek, School	0.0176
Typical bacteria in nasopharynx (20)	0.1065	UnderVax, High, Low, No, Infant	0.0171
Influenza in nasopharynx (15)	0.0602	Yes, No, Low, School	0.0167
Lethargy (42)	0.0356	TypicalBac, Type2, Unknown	0.0167
Viral-like throat infection (22)	0.0591	No, Negative, Negative, Positive, Negative, Negative	0.0166
Influenza in nasopharynx (15)	0.0602	Yes, No, High, Infant	0.016
Typical bacteria in nasopharynx (20)	0.1065	UnderVax, High, High, No, PreSchool	0.0152
HMPV in nasopharynx (17)	0.1014	No, High, PreSchool	0.015
Current clinical phenotype (52)	0.1328	High, Yes, ViralLike, MoreThanOneWk	0.014
Earache (33)	0.183	Throat, Infant	0.014
Abdominal pain (47)	0.074	ViralLike, No, Type1, Unknown, PreSchool	0.0137
Headache (30)	0.0516	NP, ViralLike, Type2, School	0.0137
Childcare day/s per wk (5)	0.3741	PreSchool, NonIndigenous, Yes	0.0135
Viral-like nasopharyngeal infection (21)	0.1316	Negative, Positive, Negative, Positive, Negative	0.0127
Reduced oral intake (41)	0.1398	Recorded, Recorded, ViralLike, Type1, Infant	0.0119
Breathing difficulty (49)	0.1139	NPAndThroat, Below92, ViralLike, Type1	0.0115
Influenza in nasopharynx (15)	0.0602	Yes, No, Low, Infant	0.0114
Previous significant infection (8)	0.1033	PreSchool, High, Low	0.0112
Breathing difficulty (49)	0.1139	NP, Below92, TypicalBac, Type2	0.0108
Breathing difficulty (49)	0.1139	NPAndThroat, Below92, TypicalBac, Type1	0.0108
Breathing difficulty (49)	0.1139	No, Below92, TypicalBac, Type1	0.0107
Typical bac pneumonia (24)	0.1858	Yes, No, FullyVax, Yes, Yes, Infant	0.0106
Influenza in nasopharynx (15)	0.0602	Yes, No, Low, PreSchool	0.0105
Abdominal pain (47)	0.074	ViralLike, No, Type2, Recorded, PreSchool	0.0104
Respiratory rate (53)	0.1288	Btw92And95, TypicalBac, Type2, Infant	0.0102
Crackles (44)	0.2137	TypicalBac, Type2	0.0101
Abdominal pain (47)	0.074	TypicalBac, No, Type2, Unknown, Infant	0.01
Reduced oral intake (41)	0.1398	Recorded, Recorded, TypicalBac, Type1, Infant	0.01
Typical bacteria in nasopharynx (20)	0.1065	FullyVax, High, Low, LastDay, PreSchool	0.0096
Typical bac pneumonia (24)	0.1858	Yes, No, FullyVax, Yes, Yes, PreSchool	0.0095
Sore throat (32)	0.1863	Throat, School	0.0086
Breathing difficulty (49)	0.1139	NP, Below92, TypicalBac, Type1	0.0084
Influenza in nasopharynx (15)	0.0602	No, Yes, Low, Infant	0.0084
Pneumococcal vaccine (10)	0.3468	Infant, Indigenous	0.0079
Typical bacteria in nasopharynx (20)	0.1065	FullyVax, High, High, LastDay, School	0.0078
Rash (51)	0.058	ViralLike, Type1	0.0078
Respiratory rate (53)	0.1288	Below92, TypicalBac, Type2, Infant	0.0077
Viral-like throat infection (22)	0.0591	Yes, Positive, Positive, Positive, Negative, Negative	0.0076
Earache (33)	0.183	NP, Infant	0.0074
Headache (30)	0.0516	No, TypicalBac, Type2, School	0.0074
Headache (30)	0.0516	No, ViralLike, Type2, PreSchool	0.0073
Typical bac pneumonia (24)	0.1858	Yes, Yes, UnderVax, No, Yes, School	0.0072
Typical bacteria in nasopharynx (20)	0.1065	UnderVax, Low, High, LastDay, School	0.0071
Parainfluenza in nasopharynx (18)	0.0464	High, PreSchool	0.0071
ChestPain (48)	0.0747	ViralLike, Type1, No, School	0.007
Blood culture result (53)	0.012	Yes, TypicalBac, LastDay, Yes	0.0069
Previous significant infection (8)	0.1033	School, High, High	0.0068
Viral-like pneumonia (23)	0.0866	Yes, No, Positive, Negative, Negative, Negative, Negative	0.0068
Typical bac pneumonia (24)	0.1858	Yes, No, FullyVax, No, No, School	0.0066
Typical bac pneumonia (24)	0.1858	Yes, Yes, FullyVax, Yes, No, School	0.006
Typical bacteria in nasopharynx (20)	0.1065	UnderVax, Low, Low, LastDay, PreSchool	0.0057
Viral-like pneumonia (23)	0.0866	Yes, No, Negative, Positive, Negative, Negative, Negative	0.0057
Typical bacteria in nasopharynx (20)	0.1065	FullyVax, High, Low, LastWeek, PreSchool	0.0054
HMPV in nasopharynx (17)	0.1014	Yes, High, School	0.0054
Typical bacteria in nasopharynx (20)	0.1065	UnderVax, High, Low, LastDay, PreSchool	0.0053
Reduced oral intake (41)	0.1398	Recorded, Unknown, ViralLike, Type1, PreSchool	0.0053
Typical bac pneumonia (24)	0.1858	Yes, No, UnderVax, No, Yes, School	0.0051
Typical bacteria in nasopharynx (20)	0.1065	UnderVax, High, Low, No, School	0.005
Typical bac pneumonia (24)	0.1858	Yes, No, FullyVax, No, No, Infant	0.0047
Typical bac pneumonia (24)	0.1858	Yes, Yes, FullyVax, Yes, No, Infant	0.0046
Current clinical phenotype (52)	0.1328	Low, No, TypicalBac, OneOrTwoDays	0.0045
Influenza in nasopharynx (15)	0.0602	Yes, Yes, High, Infant	0.0044
Typical bacteria in nasopharynx (20)	0.1065	FullyVax, High, High, No, PreSchool	0.0038
Typical bacteria in nasopharynx (20)	0.1065	FullyVax, High, Low, LastWeek, Infant	0.0038
Earache (33)	0.183	Throat, PreSchool	0.0038
Smoker in household (3)	0.1901	Indigenous	0.0038
Wheezing (43)	0.0556	Unknown, Type1, NP, TypicalBac, School	0.0037
Other pain (36)	0.0903	TypicalBac, Type1, School	0.0035
Wheezing (43)	0.0556	Reported, Type2, No, ViralLike, PreSchool	0.0035
Diarrhoea (40)	0.0421	ViralLike, Type1	0.0034
Headache (30)	0.0516	NPAndThroat, ViralLike, Type1, School	0.0034
Breathing difficulty (49)	0.1139	No, Btw92And95, TypicalBac, Type2	0.0033
HMPV in nasopharynx (17)	0.1014	No, Low, PreSchool	0.0033
Viral-like pneumonia (23)	0.0866	Yes, No, Negative, Negative, Positive, Negative, Negative	0.0031
Typical bacteria in nasopharynx (20)	0.1065	FullyVax, Low, High, LastWeek, School	0.0029
Typical bacteria in nasopharynx (20)	0.1065	UnderVax, High, High, No, School	0.0028
Viral-like pneumonia (23)	0.0866	No, Yes, Negative, Negative, Negative, Negative, Positive	0.0028
Headache (30)	0.0516	Throat, ViralLike, Type2, PreSchool	0.0027
Parainfluenza in nasopharynx (18)	0.0464	Low, PreSchool	0.0027
Current clinical phenotype (52)	0.1328	High, Yes, ViralLike, ThreeToSevenDays	0.0026
Typical bac pneumonia (24)	0.1858	Yes, No, UnderVax, No, Yes, Infant	0.0026
Lethargy (42)	0.0356	TypicalBac, Type1, Recorded	0.0025
Typical bac pneumonia (24)	0.1858	Yes, Yes, FullyVax, Yes, Yes, Infant	0.0025
Influenza season (9)	0.0024		0.0024
Typical bac pneumonia (24)	0.1858	Yes, No, FullyVax, Yes, No, School	0.0024
Current clinical phenotype (52)	0.1328	High, Yes, ViralLike, OneOrTwoDays	0.0023
Earache (33)	0.183	No, PreSchool	0.0023
Mycoplasma in nasopharynx (19)	0.1129	Low, Infant	0.0023
Sore throat (32)	0.1863	No, PreSchool	0.0023
Viral-like pneumonia (23)	0.0866	No, Yes, Positive, Negative, Negative, Negative, Negative	0.0023
Fever (34)	0.2376	ViralLike, Type1, PreSchool	0.0021
Typical bac pneumonia (24)	0.1858	Yes, No, FullyVax, Yes, Yes, School	0.0021
Wheezing (43)	0.0556	Unknown, Type2, Throat, ViralLike, PreSchool	0.002
Typical bacteria in nasopharynx (20)	0.1065	UnderVax, High, High, LastWeek, PreSchool	0.0019
Viral-like pneumonia (23)	0.0866	No, Yes, Negative, Positive, Negative, Positive, Negative	0.0018
Wheezing (43)	0.0556	Unknown, Type1, NPAndThroat, ViralLike, PreSchool	0.0018
Age group (1)	0.0017		0.0017
Breathing difficulty (49)	0.1139	Throat, Btw92And95, ViralLike, Type2	0.0017
Influenza in nasopharynx (15)	0.0602	No, No, Low, School	0.0017
Sore throat (32)	0.1863	No, Infant	0.0017
Viral-like pneumonia (23)	0.0866	Yes, No, Negative, Negative, Negative, Positive, Negative	0.0017
Wheezing (43)	0.0556	Unknown, Type1, Throat, ViralLike, School	0.0017
Earache (33)	0.183	No, Infant	0.0016
Typical bac pneumonia (24)	0.1858	Yes, No, UnderVax, No, No, Infant	0.0016
Typical bac pneumonia (24)	0.1858	Yes, No, FullyVax, Yes, No, Infant	0.0016
Typical bacteria in nasopharynx (20)	0.1065	UnderVax, High, Low, LastDay, Infant	0.0014
Headache (30)	0.0516	NPAndThroat, ViralLike, Type1, PreSchool	0.0014
Highest temperature (37)	0.1426	ViralLike, Type1, PreSchool	0.0013
Wheezing (43)	0.0556	Reported, Type1, No, ViralLike, School	0.0013
Typical bacteria in nasopharynx (20)	0.1065	FullyVax, High, Low, LastDay, School	0.0012
Breathing difficulty (49)	0.1139	Throat, Btw92And95, ViralLike, Type1	0.0012
Previous significant infection (8)	0.1033	Infant, Low, High	0.0012
Wheezing (43)	0.0556	Unknown, Type1, No, TypicalBac, Infant	0.0012
Previous significant infection (8)	0.1033	School, Low, High	0.0011
Typical bac pneumonia (24)	0.1858	Yes, No, FullyVax, No, Yes, Infant	0.0011
Typical bac pneumonia (24)	0.1858	No, Yes, FullyVax, No, Yes, PreSchool	0.0011
Typical bac pneumonia (24)	0.1858	No, No, UnderVax, Yes, No, School	0.0011
Typical bacteria in nasopharynx (20)	0.1065	UnderVax, High, High, LastWeek, School	0.001
Influenza in nasopharynx (15)	0.0602	No, No, Low, Infant	0.001
Cough (29)	0.2045	Throat, ViralLike, Type1	0.0008
Headache (30)	0.0516	Throat, ViralLike, Type1, School	0.0008
Reduced oral intake (41)	0.1398	Recorded, Recorded, ViralLike, Type2, PreSchool	0.0008
Typical bac pneumonia (24)	0.1858	No, Yes, FullyVax, No, Yes, Infant	0.0008
Wheezing (43)	0.0556	Reported, Type1, NPAndThroat, ViralLike, School	0.0008
Abdominal pain (47)	0.074	TypicalBac, Yes, Type2, Unknown, PreSchool	0.0007
Breathing difficulty (49)	0.1139	NP, Btw92And95, TypicalBac, Type1	0.0007
Headache (30)	0.0516	Throat, TypicalBac, Type2, Infant	0.0007
Viral-like pneumonia (23)	0.0866	Yes, Yes, Negative, Positive, Negative, Positive, Negative	0.0007
Wheezing (43)	0.0556	Reported, Type2, NPAndThroat, ViralLike, Infant	0.0007
Blood culture result (53)	0.012	Yes, ViralLike, LastWeek, No	0.0006
Pleural effusion (46)	0.185	ViralLike, Type2	0.0006
Wheezing (43)	0.0556	Unknown, Type1, NP, ViralLike, School	0.0006
Lethargy (42)	0.0356	ViralLike, Type1, Recorded	0.0005
Mycoplasma in nasopharynx (19)	0.1129	Low, PreSchool	0.0005
Typical bac pneumonia (24)	0.1858	Yes, Yes, UnderVax, Yes, Yes, Infant	0.0005
Viral-like throat infection (22)	0.0591	No, Positive, Positive, Positive, Negative, Negative	0.0005
Headache (30)	0.0516	No, TypicalBac, Type1, PreSchool	0.0004
HMPV in nasopharynx (17)	0.1014	No, Low, School	0.0004
Typical bac pneumonia (24)	0.1858	No, Yes, FullyVax, No, Yes, School	0.0004
Wheezing (43)	0.0556	Reported, Type1, No, ViralLike, PreSchool	0.0004
Wheezing (43)	0.0556	Reported, Type2, Throat, ViralLike, Infant	0.0004
Wheezing (43)	0.0556	Unknown, Type2, NP, TypicalBac, School	0.0004
Typical bacteria in nasopharynx (20)	0.1065	UnderVax, High, Low, LastDay, School	0.0003
Breathing difficulty (49)	0.1139	Throat, Below92, ViralLike, Type2	0.0003
Headache (30)	0.0516	No, TypicalBac, Type1, Infant	0.0003
Typical bac pneumonia (24)	0.1858	Yes, Yes, FullyVax, Yes, No, PreSchool	0.0003
Typical bac pneumonia (24)	0.1858	No, Yes, FullyVax, Yes, Yes, Infant	0.0003
Viral-like pneumonia (23)	0.0866	Yes, Yes, Negative, Negative, Negative, Negative, Negative	0.0003
Viral-like throat infection (22)	0.0591	Yes, Negative, Positive, Negative, Positive, Negative	0.0003
Wheezing (43)	0.0556	Unknown, Type2, Throat, TypicalBac, Infant	0.0003
Blood culture result (53)	0.012	Yes, ViralLike, LastDay, No	0.0002
Breathing difficulty (49)	0.1139	Throat, Above95, TypicalBac, Type2	0.0002
Breathing difficulty (49)	0.1139	NPAndThroat, Below92, TypicalBac, Type2	0.0002
Breathing difficulty (49)	0.1139	No, Below92, ViralLike, Type1	0.0002
Cough (29)	0.2045	Throat, TypicalBac, Type2	0.0002
Headache (30)	0.0516	Throat, ViralLike, Type1, PreSchool	0.0002
Lethargy (42)	0.0356	ViralLike, Type1, Unknown	0.0002
Parainfluenza in nasopharynx (18)	0.0464	Low, School	0.0002
Typical bac pneumonia (24)	0.1858	Yes, Yes, UnderVax, No, No, Infant	0.0002
Typical bac pneumonia (24)	0.1858	No, Yes, UnderVax, Yes, Yes, PreSchool	0.0002
Typical bac pneumonia (24)	0.1858	No, Yes, UnderVax, No, Yes, PreSchool	0.0002
Typical bac pneumonia (24)	0.1858	No, No, FullyVax, No, Yes, PreSchool	0.0002
Viral-like pneumonia (23)	0.0866	No, Yes, Positive, Positive, Positive, Negative, Negative	0.0002
Wheezing (43)	0.0556	Reported, Type2, NP, ViralLike, School	0.0002
Typical bacteria in nasopharynx (20)	0.1065	UnderVax, Low, Low, LastWeek, PreSchool	0.0001
Typical bacteria in nasopharynx (20)	0.1065	FullyVax, High, High, LastDay, PreSchool	0.0001
Blood culture result (53)	0.012	Yes, ViralLike, No, No	0.0001
Breathing difficulty (49)	0.1139	Throat, Btw92And95, TypicalBac, Type2	0.0001
Breathing difficulty (49)	0.1139	Throat, Above95, ViralLike, Type1	0.0001
Headache (30)	0.0516	NP, TypicalBac, Type1, School	0.0001
Headache (30)	0.0516	NP, TypicalBac, Type2, PreSchool	0.0001
Headache (30)	0.0516	Throat, TypicalBac, Type2, School	0.0001
Headache (30)	0.0516	NPAndThroat, TypicalBac, Type1, PreSchool	0.0001
Typical bac pneumonia (24)	0.1858	Yes, Yes, UnderVax, Yes, No, Infant	0.0001
Typical bac pneumonia (24)	0.1858	Yes, No, FullyVax, Yes, No, PreSchool	0.0001
Typical bac pneumonia (24)	0.1858	No, Yes, FullyVax, Yes, Yes, School	0.0001
Typical bac pneumonia (24)	0.1858	No, Yes, FullyVax, Yes, Yes, PreSchool	0.0001
Typical bac pneumonia (24)	0.1858	No, No, FullyVax, No, Yes, School	0.0001
Typical bac pneumonia (24)	0.1858	No, No, FullyVax, No, No, Infant	0.0001
Viral-like pneumonia (23)	0.0866	Yes, No, Positive, Positive, Positive, Negative, Negative	0.0001
Viral-like pneumonia (23)	0.0866	No, Yes, Positive, Negative, Positive, Negative, Negative	0.0001
Viral-like pneumonia (23)	0.0866	No, No, Positive, Positive, Positive, Negative, Negative	0.0001
Viral-like pneumonia (23)	0.0866	No, No, Negative, Positive, Negative, Positive, Negative	0.0001
Viral-like throat infection (22)	0.0591	No, Positive, Negative, Negative, Positive, Negative	0.0001
Wheezing (43)	0.0556	Reported, Type2, NP, TypicalBac, PreSchool	0.0001
Wheezing (43)	0.0556	Reported, Type2, NP, TypicalBac, Infant	0.0001
Wheezing (43)	0.0556	Unknown, Type1, Throat, ViralLike, PreSchool	0.0001
Wheezing (43)	0.0556	Unknown, Type1, No, TypicalBac, PreSchool	0.0001
Wheezing (43)	0.0556	Unknown, Type2, Throat, TypicalBac, PreSchool	0.0001
Abdominal pain (47)	0.074	TypicalBac, Yes, Type1, Unknown, PreSchool	0
Abdominal pain (47)	0.074	TypicalBac, Yes, Type2, Recorded, School	0
Abdominal pain (47)	0.074	TypicalBac, Yes, Type2, Recorded, Infant	0
Abdominal pain (47)	0.074	TypicalBac, Yes, Type2, Unknown, Infant	0
Abdominal pain (47)	0.074	TypicalBac, No, Type1, Recorded, School	0
Abdominal pain (47)	0.074	TypicalBac, No, Type1, Recorded, PreSchool	0
Abdominal pain (47)	0.074	TypicalBac, No, Type1, Recorded, Infant	0
Abdominal pain (47)	0.074	TypicalBac, No, Type1, Unknown, School	0
Abdominal pain (47)	0.074	TypicalBac, No, Type1, Unknown, PreSchool	0
Abdominal pain (47)	0.074	TypicalBac, No, Type1, Unknown, Infant	0
Abdominal pain (47)	0.074	ViralLike, Yes, Type1, Recorded, PreSchool	0
Abdominal pain (47)	0.074	ViralLike, Yes, Type1, Recorded, Infant	0
Abdominal pain (47)	0.074	ViralLike, Yes, Type1, Unknown, Infant	0
Abdominal pain (47)	0.074	ViralLike, Yes, Type2, Recorded, PreSchool	0
Abdominal pain (47)	0.074	ViralLike, Yes, Type2, Recorded, Infant	0
Abdominal pain (47)	0.074	ViralLike, Yes, Type2, Unknown, School	0
Abdominal pain (47)	0.074	ViralLike, Yes, Type2, Unknown, Infant	0
Abdominal pain (47)	0.074	NoPneumonia, Yes, Type1, Recorded, School	0
Abdominal pain (47)	0.074	NoPneumonia, Yes, Type1, Recorded, PreSchool	0
Abdominal pain (47)	0.074	NoPneumonia, Yes, Type1, Recorded, Infant	0
Abdominal pain (47)	0.074	NoPneumonia, Yes, Type1, Unknown, School	0
Abdominal pain (47)	0.074	NoPneumonia, Yes, Type1, Unknown, PreSchool	0
Abdominal pain (47)	0.074	NoPneumonia, Yes, Type1, Unknown, Infant	0
Abdominal pain (47)	0.074	NoPneumonia, Yes, Type2, Recorded, School	0
Abdominal pain (47)	0.074	NoPneumonia, Yes, Type2, Recorded, PreSchool	0
Abdominal pain (47)	0.074	NoPneumonia, Yes, Type2, Recorded, Infant	0
Abdominal pain (47)	0.074	NoPneumonia, Yes, Type2, Unknown, School	0
Abdominal pain (47)	0.074	NoPneumonia, Yes, Type2, Unknown, PreSchool	0
Abdominal pain (47)	0.074	NoPneumonia, Yes, Type2, Unknown, Infant	0
Abdominal pain (47)	0.074	NoPneumonia, No, Type1, Recorded, School	0
Abdominal pain (47)	0.074	NoPneumonia, No, Type1, Recorded, PreSchool	0
Abdominal pain (47)	0.074	NoPneumonia, No, Type1, Recorded, Infant	0
Abdominal pain (47)	0.074	NoPneumonia, No, Type1, Unknown, School	0
Abdominal pain (47)	0.074	NoPneumonia, No, Type1, Unknown, PreSchool	0
Abdominal pain (47)	0.074	NoPneumonia, No, Type1, Unknown, Infant	0
Abdominal pain (47)	0.074	NoPneumonia, No, Type2, Recorded, School	0
Abdominal pain (47)	0.074	NoPneumonia, No, Type2, Recorded, PreSchool	0
Abdominal pain (47)	0.074	NoPneumonia, No, Type2, Recorded, Infant	0
Abdominal pain (47)	0.074	NoPneumonia, No, Type2, Unknown, School	0
Abdominal pain (47)	0.074	NoPneumonia, No, Type2, Unknown, PreSchool	0
Abdominal pain (47)	0.074	NoPneumonia, No, Type2, Unknown, Infant	0
Antibiotic exposure (60)	0.3083	Yes, School, Reported	0
Antibiotic exposure (60)	0.3083	Yes, Infant, Reported	0
Typical bacteria in nasopharynx (20)	0.1065	UnderVax, High, High, LastDay, PreSchool	0
Typical bacteria in nasopharynx (20)	0.1065	UnderVax, High, High, LastWeek, Infant	0
Typical bacteria in nasopharynx (20)	0.1065	UnderVax, High, Low, LastWeek, School	0
Typical bacteria in nasopharynx (20)	0.1065	UnderVax, High, Low, LastWeek, PreSchool	0
Typical bacteria in nasopharynx (20)	0.1065	UnderVax, High, Low, LastWeek, Infant	0
Typical bacteria in nasopharynx (20)	0.1065	UnderVax, Low, High, LastWeek, Infant	0
Typical bacteria in nasopharynx (20)	0.1065	UnderVax, Low, Low, LastWeek, School	0
Typical bacteria in nasopharynx (20)	0.1065	UnderVax, Low, Low, LastWeek, Infant	0
Typical bacteria in nasopharynx (20)	0.1065	FullyVax, High, High, LastWeek, PreSchool	0
Blood culture result (53)	0.012	Yes, TypicalBac, LastWeek, Yes	0
Blood culture result (53)	0.012	Yes, ViralLike, LastDay, Yes	0
Blood culture result (53)	0.012	Yes, ViralLike, LastWeek, Yes	0
Blood culture result (53)	0.012	Yes, ViralLike, No, Yes	0
Blood culture result (53)	0.012	Yes, NoPneumonia, LastDay, Yes	0
Blood culture result (53)	0.012	Yes, NoPneumonia, LastDay, No	0
Blood culture result (53)	0.012	Yes, NoPneumonia, LastWeek, Yes	0
Blood culture result (53)	0.012	Yes, NoPneumonia, LastWeek, No	0
Blood culture result (53)	0.012	Yes, NoPneumonia, No, Yes	0
Blood culture result (53)	0.012	Yes, NoPneumonia, No, No	0
Blood culture result (53)	0.012	No, TypicalBac, LastDay, Yes	0
Blood culture result (53)	0.012	No, TypicalBac, LastDay, No	0
Blood culture result (53)	0.012	No, TypicalBac, LastWeek, Yes	0
Blood culture result (53)	0.012	No, TypicalBac, LastWeek, No	0
Blood culture result (53)	0.012	No, TypicalBac, No, Yes	0
Blood culture result (53)	0.012	No, TypicalBac, No, No	0
Blood culture result (53)	0.012	No, ViralLike, LastDay, Yes	0
Blood culture result (53)	0.012	No, ViralLike, LastDay, No	0
Blood culture result (53)	0.012	No, ViralLike, LastWeek, Yes	0
Blood culture result (53)	0.012	No, ViralLike, LastWeek, No	0
Blood culture result (53)	0.012	No, ViralLike, No, Yes	0
Blood culture result (53)	0.012	No, ViralLike, No, No	0
Blood culture result (53)	0.012	No, NoPneumonia, LastDay, Yes	0
Blood culture result (53)	0.012	No, NoPneumonia, LastDay, No	0
Blood culture result (53)	0.012	No, NoPneumonia, LastWeek, Yes	0
Blood culture result (53)	0.012	No, NoPneumonia, LastWeek, No	0
Blood culture result (53)	0.012	No, NoPneumonia, No, Yes	0
Blood culture result (53)	0.012	No, NoPneumonia, No, No	0
Breathing difficulty (49)	0.1139	NP, Below92, NoPneumonia, Type1	0
Breathing difficulty (49)	0.1139	NP, Below92, NoPneumonia, Type2	0
Breathing difficulty (49)	0.1139	NP, Btw92And95, NoPneumonia, Type1	0
Breathing difficulty (49)	0.1139	NP, Btw92And95, NoPneumonia, Type2	0
Breathing difficulty (49)	0.1139	NP, Above95, NoPneumonia, Type1	0
Breathing difficulty (49)	0.1139	NP, Above95, NoPneumonia, Type2	0
Breathing difficulty (49)	0.1139	Throat, Below92, TypicalBac, Type1	0
Breathing difficulty (49)	0.1139	Throat, Below92, TypicalBac, Type2	0
Breathing difficulty (49)	0.1139	Throat, Below92, ViralLike, Type1	0
Breathing difficulty (49)	0.1139	Throat, Below92, NoPneumonia, Type1	0
Breathing difficulty (49)	0.1139	Throat, Below92, NoPneumonia, Type2	0
Breathing difficulty (49)	0.1139	Throat, Btw92And95, TypicalBac, Type1	0
Breathing difficulty (49)	0.1139	Throat, Btw92And95, NoPneumonia, Type1	0
Breathing difficulty (49)	0.1139	Throat, Btw92And95, NoPneumonia, Type2	0
Breathing difficulty (49)	0.1139	Throat, Above95, TypicalBac, Type1	0
Breathing difficulty (49)	0.1139	Throat, Above95, NoPneumonia, Type1	0
Breathing difficulty (49)	0.1139	Throat, Above95, NoPneumonia, Type2	0
Breathing difficulty (49)	0.1139	NPAndThroat, Below92, NoPneumonia, Type1	0
Breathing difficulty (49)	0.1139	NPAndThroat, Below92, NoPneumonia, Type2	0
Breathing difficulty (49)	0.1139	NPAndThroat, Btw92And95, TypicalBac, Type1	0
Breathing difficulty (49)	0.1139	NPAndThroat, Btw92And95, ViralLike, Type1	0
Breathing difficulty (49)	0.1139	NPAndThroat, Btw92And95, NoPneumonia, Type1	0
Breathing difficulty (49)	0.1139	NPAndThroat, Btw92And95, NoPneumonia, Type2	0
Breathing difficulty (49)	0.1139	NPAndThroat, Above95, TypicalBac, Type1	0
Breathing difficulty (49)	0.1139	NPAndThroat, Above95, NoPneumonia, Type1	0
Breathing difficulty (49)	0.1139	NPAndThroat, Above95, NoPneumonia, Type2	0
Breathing difficulty (49)	0.1139	No, Below92, NoPneumonia, Type1	0
Breathing difficulty (49)	0.1139	No, Below92, NoPneumonia, Type2	0
Breathing difficulty (49)	0.1139	No, Btw92And95, NoPneumonia, Type1	0
Breathing difficulty (49)	0.1139	No, Btw92And95, NoPneumonia, Type2	0
Breathing difficulty (49)	0.1139	No, Above95, NoPneumonia, Type1	0
Breathing difficulty (49)	0.1139	No, Above95, NoPneumonia, Type2	0
Causative pathogen for pneumonia (25)	0	Yes, Yes	0
Causative pathogen for pneumonia (25)	0	Yes, No	0
Causative pathogen for pneumonia (25)	0	No, Yes	0
Causative pathogen for pneumonia (25)	0	No, No	0
ChestPain (48)	0.0747	TypicalBac, Type1, No, School	0
ChestPain (48)	0.0747	TypicalBac, Type1, No, PreSchool	0
ChestPain (48)	0.0747	TypicalBac, Type1, No, Infant	0
ChestPain (48)	0.0747	TypicalBac, Type2, Yes, Infant	0
ChestPain (48)	0.0747	ViralLike, Type1, Yes, Infant	0
ChestPain (48)	0.0747	ViralLike, Type2, Yes, Infant	0
ChestPain (48)	0.0747	NoPneumonia, Type1, Yes, School	0
ChestPain (48)	0.0747	NoPneumonia, Type1, Yes, PreSchool	0
ChestPain (48)	0.0747	NoPneumonia, Type1, Yes, Infant	0
ChestPain (48)	0.0747	NoPneumonia, Type1, No, School	0
ChestPain (48)	0.0747	NoPneumonia, Type1, No, PreSchool	0
ChestPain (48)	0.0747	NoPneumonia, Type1, No, Infant	0
ChestPain (48)	0.0747	NoPneumonia, Type2, Yes, School	0
ChestPain (48)	0.0747	NoPneumonia, Type2, Yes, PreSchool	0
ChestPain (48)	0.0747	NoPneumonia, Type2, Yes, Infant	0
ChestPain (48)	0.0747	NoPneumonia, Type2, No, School	0
ChestPain (48)	0.0747	NoPneumonia, Type2, No, PreSchool	0
ChestPain (48)	0.0747	NoPneumonia, Type2, No, Infant	0
Chill and/or sweat (38)	0.6742	NoPneumonia, Type1, Above39	0
Chill and/or sweat (38)	0.6742	NoPneumonia, Type1, Btw38And39	0
Chill and/or sweat (38)	0.6742	NoPneumonia, Type1, Below38	0
Chill and/or sweat (38)	0.6742	NoPneumonia, Type2, Above39	0
Chill and/or sweat (38)	0.6742	NoPneumonia, Type2, Btw38And39	0
Chill and/or sweat (38)	0.6742	NoPneumonia, Type2, Below38	0
Clinically-confirmed bacterial pneumonia (28)	0	Positive, Yes	0
Clinically-confirmed bacterial pneumonia (28)	0	Positive, No	0
Clinically-confirmed bacterial pneumonia (28)	0	Negative, Yes	0
Clinically-confirmed bacterial pneumonia (28)	0	Negative, No	0
Clinically-confirmed bacterial pneumonia (28)	0	NotDone, Yes	0
Clinically-confirmed bacterial pneumonia (28)	0	NotDone, No	0
Cough (29)	0.2045	NP, NoPneumonia, Type1	0
Cough (29)	0.2045	NP, NoPneumonia, Type2	0
Cough (29)	0.2045	Throat, TypicalBac, Type1	0
Cough (29)	0.2045	Throat, NoPneumonia, Type1	0
Cough (29)	0.2045	Throat, NoPneumonia, Type2	0
Cough (29)	0.2045	NPAndThroat, NoPneumonia, Type1	0
Cough (29)	0.2045	NPAndThroat, NoPneumonia, Type2	0
Cough (29)	0.2045	No, NoPneumonia, Type1	0
Cough (29)	0.2045	No, NoPneumonia, Type2	0
Crackles (44)	0.2137	NoPneumonia, Type1	0
Crackles (44)	0.2137	NoPneumonia, Type2	0
C-reactive proteins (55)	0.0604	NoPneumonia, Type1	0
C-reactive proteins (55)	0.0604	NoPneumonia, Type2	0
Current clinical phenotype (52)	0.1328	High, Yes, NoPneumonia, MoreThanOneWk	0
Current clinical phenotype (52)	0.1328	High, Yes, NoPneumonia, ThreeToSevenDays	0
Current clinical phenotype (52)	0.1328	High, Yes, NoPneumonia, OneOrTwoDays	0
Current clinical phenotype (52)	0.1328	High, No, NoPneumonia, MoreThanOneWk	0
Current clinical phenotype (52)	0.1328	High, No, NoPneumonia, ThreeToSevenDays	0
Current clinical phenotype (52)	0.1328	High, No, NoPneumonia, OneOrTwoDays	0
Current clinical phenotype (52)	0.1328	Low, Yes, NoPneumonia, MoreThanOneWk	0
Current clinical phenotype (52)	0.1328	Low, Yes, NoPneumonia, ThreeToSevenDays	0
Current clinical phenotype (52)	0.1328	Low, Yes, NoPneumonia, OneOrTwoDays	0
Current clinical phenotype (52)	0.1328	Low, No, NoPneumonia, MoreThanOneWk	0
Current clinical phenotype (52)	0.1328	Low, No, NoPneumonia, ThreeToSevenDays	0
Current clinical phenotype (52)	0.1328	Low, No, NoPneumonia, OneOrTwoDays	0
Diarrhoea (40)	0.0421	NoPneumonia, Type1	0
Diarrhoea (40)	0.0421	NoPneumonia, Type2	0
Fever (34)	0.2376	NoPneumonia, Type1, School	0
Fever (34)	0.2376	NoPneumonia, Type1, PreSchool	0
Fever (34)	0.2376	NoPneumonia, Type1, Infant	0
Fever (34)	0.2376	NoPneumonia, Type2, School	0
Fever (34)	0.2376	NoPneumonia, Type2, PreSchool	0
Fever (34)	0.2376	NoPneumonia, Type2, Infant	0
Headache (30)	0.0516	NP, ViralLike, Type1, Infant	0
Headache (30)	0.0516	NP, NoPneumonia, Type1, School	0
Headache (30)	0.0516	NP, NoPneumonia, Type1, PreSchool	0
Headache (30)	0.0516	NP, NoPneumonia, Type1, Infant	0
Headache (30)	0.0516	NP, NoPneumonia, Type2, School	0
Headache (30)	0.0516	NP, NoPneumonia, Type2, PreSchool	0
Headache (30)	0.0516	NP, NoPneumonia, Type2, Infant	0
Headache (30)	0.0516	Throat, TypicalBac, Type1, School	0
Headache (30)	0.0516	Throat, TypicalBac, Type1, PreSchool	0
Headache (30)	0.0516	Throat, TypicalBac, Type1, Infant	0
Headache (30)	0.0516	Throat, TypicalBac, Type2, PreSchool	0
Headache (30)	0.0516	Throat, ViralLike, Type1, Infant	0
Headache (30)	0.0516	Throat, NoPneumonia, Type1, School	0
Headache (30)	0.0516	Throat, NoPneumonia, Type1, PreSchool	0
Headache (30)	0.0516	Throat, NoPneumonia, Type1, Infant	0
Headache (30)	0.0516	Throat, NoPneumonia, Type2, School	0
Headache (30)	0.0516	Throat, NoPneumonia, Type2, PreSchool	0
Headache (30)	0.0516	Throat, NoPneumonia, Type2, Infant	0
Headache (30)	0.0516	NPAndThroat, TypicalBac, Type1, School	0
Headache (30)	0.0516	NPAndThroat, NoPneumonia, Type1, School	0
Headache (30)	0.0516	NPAndThroat, NoPneumonia, Type1, PreSchool	0
Headache (30)	0.0516	NPAndThroat, NoPneumonia, Type1, Infant	0
Headache (30)	0.0516	NPAndThroat, NoPneumonia, Type2, School	0
Headache (30)	0.0516	NPAndThroat, NoPneumonia, Type2, PreSchool	0
Headache (30)	0.0516	NPAndThroat, NoPneumonia, Type2, Infant	0
Headache (30)	0.0516	No, ViralLike, Type1, Infant	0
Headache (30)	0.0516	No, NoPneumonia, Type1, School	0
Headache (30)	0.0516	No, NoPneumonia, Type1, PreSchool	0
Headache (30)	0.0516	No, NoPneumonia, Type1, Infant	0
Headache (30)	0.0516	No, NoPneumonia, Type2, School	0
Headache (30)	0.0516	No, NoPneumonia, Type2, PreSchool	0
Headache (30)	0.0516	No, NoPneumonia, Type2, Infant	0
Highest temperature (37)	0.1426	NoPneumonia, Type1, School	0
Highest temperature (37)	0.1426	NoPneumonia, Type1, PreSchool	0
Highest temperature (37)	0.1426	NoPneumonia, Type1, Infant	0
Highest temperature (37)	0.1426	NoPneumonia, Type2, School	0
Highest temperature (37)	0.1426	NoPneumonia, Type2, PreSchool	0
Highest temperature (37)	0.1426	NoPneumonia, Type2, Infant	0
Influenza in nasopharynx (15)	0.0602	No, No, Low, PreSchool	0
Influenza in nasopharynx (15)	0.0602	Yes, Yes, Low, School	0
Influenza vaccine (11)	0.3218	Yes, PreSchool, Indigenous	0
Irritable (35)	0.5195	NoPneumonia, Type1, School	0
Irritable (35)	0.5195	NoPneumonia, Type1, PreSchool	0
Irritable (35)	0.5195	NoPneumonia, Type1, Infant	0
Irritable (35)	0.5195	NoPneumonia, Type2, School	0
Irritable (35)	0.5195	NoPneumonia, Type2, PreSchool	0
Irritable (35)	0.5195	NoPneumonia, Type2, Infant	0
Lethargy (42)	0.0356	TypicalBac, Type1, Unknown	0
Lethargy (42)	0.0356	NoPneumonia, Type1, Recorded	0
Lethargy (42)	0.0356	NoPneumonia, Type1, Unknown	0
Lethargy (42)	0.0356	NoPneumonia, Type2, Recorded	0
Lethargy (42)	0.0356	NoPneumonia, Type2, Unknown	0
Level of exposure (12)	0	Indigenous, FiveOrMore, School	0
Level of exposure (12)	0	Indigenous, FiveOrMore, PreSchool	0
Level of exposure (12)	0	Indigenous, FiveOrMore, Infant	0
Level of exposure (12)	0	Indigenous, TwoToFour, School	0
Level of exposure (12)	0	Indigenous, TwoToFour, PreSchool	0
Level of exposure (12)	0	Indigenous, TwoToFour, Infant	0
Level of exposure (12)	0	Indigenous, OneOrLess, School	0
Level of exposure (12)	0	Indigenous, OneOrLess, PreSchool	0
Level of exposure (12)	0	Indigenous, OneOrLess, Infant	0
Level of exposure (12)	0	NonIndigenous, FiveOrMore, School	0
Level of exposure (12)	0	NonIndigenous, FiveOrMore, PreSchool	0
Level of exposure (12)	0	NonIndigenous, FiveOrMore, Infant	0
Level of exposure (12)	0	NonIndigenous, TwoToFour, School	0
Level of exposure (12)	0	NonIndigenous, TwoToFour, PreSchool	0
Level of exposure (12)	0	NonIndigenous, TwoToFour, Infant	0
Level of exposure (12)	0	NonIndigenous, OneOrLess, School	0
Level of exposure (12)	0	NonIndigenous, OneOrLess, PreSchool	0
Level of exposure (12)	0	NonIndigenous, OneOrLess, Infant	0
Neutrophil proportion (57)	0.3335	NoPneumonia, Type1	0
Neutrophil proportion (57)	0.3335	NoPneumonia, Type2	0
Other pain (36)	0.0903	NoPneumonia, Type1, School	0
Other pain (36)	0.0903	NoPneumonia, Type1, PreSchool	0
Other pain (36)	0.0903	NoPneumonia, Type1, Infant	0
Other pain (36)	0.0903	NoPneumonia, Type2, School	0
Other pain (36)	0.0903	NoPneumonia, Type2, PreSchool	0
Other pain (36)	0.0903	NoPneumonia, Type2, Infant	0
Oxygen saturation (58)	0.0809	NoPneumonia, Type1, SuppO2	0
Oxygen saturation (58)	0.0809	NoPneumonia, Type1, RoomAir	0
Oxygen saturation (58)	0.0809	NoPneumonia, Type2, SuppO2	0
Oxygen saturation (58)	0.0809	NoPneumonia, Type2, RoomAir	0
Perform blood culture (61)	0.1206	Infant, Yes	0
Pleural effusion (46)	0.185	NoPneumonia, Type1	0
Pleural effusion (46)	0.185	NoPneumonia, Type2	0
Pleural fluid result (54)	0.0984	Yes, TypicalBac, LastWeek	0
Pleural fluid result (54)	0.0984	Yes, ViralLike, LastWeek	0
Pleural fluid result (54)	0.0984	Yes, NoPneumonia, LastDay	0
Pleural fluid result (54)	0.0984	Yes, NoPneumonia, LastWeek	0
Pleural fluid result (54)	0.0984	Yes, NoPneumonia, No	0
Pleural fluid result (54)	0.0984	No, TypicalBac, LastDay	0
Pleural fluid result (54)	0.0984	No, TypicalBac, LastWeek	0
Pleural fluid result (54)	0.0984	No, TypicalBac, No	0
Pleural fluid result (54)	0.0984	No, ViralLike, LastDay	0
Pleural fluid result (54)	0.0984	No, ViralLike, LastWeek	0
Pleural fluid result (54)	0.0984	No, ViralLike, No	0
Pleural fluid result (54)	0.0984	No, NoPneumonia, LastDay	0
Pleural fluid result (54)	0.0984	No, NoPneumonia, LastWeek	0
Pleural fluid result (54)	0.0984	No, NoPneumonia, No	0
Rash (51)	0.058	NoPneumonia, Type1	0
Rash (51)	0.058	NoPneumonia, Type2	0
Reduced oral intake (41)	0.1398	Recorded, Recorded, NoPneumonia, Type1, School	0
Reduced oral intake (41)	0.1398	Recorded, Recorded, NoPneumonia, Type1, PreSchool	0
Reduced oral intake (41)	0.1398	Recorded, Recorded, NoPneumonia, Type1, Infant	0
Reduced oral intake (41)	0.1398	Recorded, Recorded, NoPneumonia, Type2, School	0
Reduced oral intake (41)	0.1398	Recorded, Recorded, NoPneumonia, Type2, PreSchool	0
Reduced oral intake (41)	0.1398	Recorded, Recorded, NoPneumonia, Type2, Infant	0
Reduced oral intake (41)	0.1398	Recorded, Unknown, TypicalBac, Type1, PreSchool	0
Reduced oral intake (41)	0.1398	Recorded, Unknown, TypicalBac, Type1, Infant	0
Reduced oral intake (41)	0.1398	Recorded, Unknown, ViralLike, Type1, Infant	0
Reduced oral intake (41)	0.1398	Recorded, Unknown, NoPneumonia, Type1, School	0
Reduced oral intake (41)	0.1398	Recorded, Unknown, NoPneumonia, Type1, PreSchool	0
Reduced oral intake (41)	0.1398	Recorded, Unknown, NoPneumonia, Type1, Infant	0
Reduced oral intake (41)	0.1398	Recorded, Unknown, NoPneumonia, Type2, School	0
Reduced oral intake (41)	0.1398	Recorded, Unknown, NoPneumonia, Type2, PreSchool	0
Reduced oral intake (41)	0.1398	Recorded, Unknown, NoPneumonia, Type2, Infant	0
Reduced oral intake (41)	0.1398	Unknown, Recorded, TypicalBac, Type1, School	0
Reduced oral intake (41)	0.1398	Unknown, Recorded, TypicalBac, Type1, PreSchool	0
Reduced oral intake (41)	0.1398	Unknown, Recorded, TypicalBac, Type1, Infant	0
Reduced oral intake (41)	0.1398	Unknown, Recorded, TypicalBac, Type2, School	0
Reduced oral intake (41)	0.1398	Unknown, Recorded, ViralLike, Type1, School	0
Reduced oral intake (41)	0.1398	Unknown, Recorded, ViralLike, Type1, PreSchool	0
Reduced oral intake (41)	0.1398	Unknown, Recorded, ViralLike, Type1, Infant	0
Reduced oral intake (41)	0.1398	Unknown, Recorded, NoPneumonia, Type1, School	0
Reduced oral intake (41)	0.1398	Unknown, Recorded, NoPneumonia, Type1, PreSchool	0
Reduced oral intake (41)	0.1398	Unknown, Recorded, NoPneumonia, Type1, Infant	0
Reduced oral intake (41)	0.1398	Unknown, Recorded, NoPneumonia, Type2, School	0
Reduced oral intake (41)	0.1398	Unknown, Recorded, NoPneumonia, Type2, PreSchool	0
Reduced oral intake (41)	0.1398	Unknown, Recorded, NoPneumonia, Type2, Infant	0
Reduced oral intake (41)	0.1398	Unknown, Unknown, TypicalBac, Type1, School	0
Reduced oral intake (41)	0.1398	Unknown, Unknown, TypicalBac, Type1, PreSchool	0
Reduced oral intake (41)	0.1398	Unknown, Unknown, NoPneumonia, Type1, School	0
Reduced oral intake (41)	0.1398	Unknown, Unknown, NoPneumonia, Type1, PreSchool	0
Reduced oral intake (41)	0.1398	Unknown, Unknown, NoPneumonia, Type1, Infant	0
Reduced oral intake (41)	0.1398	Unknown, Unknown, NoPneumonia, Type2, School	0
Reduced oral intake (41)	0.1398	Unknown, Unknown, NoPneumonia, Type2, PreSchool	0
Reduced oral intake (41)	0.1398	Unknown, Unknown, NoPneumonia, Type2, Infant	0
Respiratory rate (53)	0.1288	Below92, TypicalBac, Type1, PreSchool	0
Respiratory rate (53)	0.1288	Below92, ViralLike, Type1, Infant	0
Respiratory rate (53)	0.1288	Below92, NoPneumonia, Type1, School	0
Respiratory rate (53)	0.1288	Below92, NoPneumonia, Type1, PreSchool	0
Respiratory rate (53)	0.1288	Below92, NoPneumonia, Type1, Infant	0
Respiratory rate (53)	0.1288	Below92, NoPneumonia, Type2, School	0
Respiratory rate (53)	0.1288	Below92, NoPneumonia, Type2, PreSchool	0
Respiratory rate (53)	0.1288	Below92, NoPneumonia, Type2, Infant	0
Respiratory rate (53)	0.1288	Btw92And95, TypicalBac, Type1, PreSchool	0
Respiratory rate (53)	0.1288	Btw92And95, TypicalBac, Type1, Infant	0
Respiratory rate (53)	0.1288	Btw92And95, NoPneumonia, Type1, School	0
Respiratory rate (53)	0.1288	Btw92And95, NoPneumonia, Type1, PreSchool	0
Respiratory rate (53)	0.1288	Btw92And95, NoPneumonia, Type1, Infant	0
Respiratory rate (53)	0.1288	Btw92And95, NoPneumonia, Type2, School	0
Respiratory rate (53)	0.1288	Btw92And95, NoPneumonia, Type2, PreSchool	0
Respiratory rate (53)	0.1288	Btw92And95, NoPneumonia, Type2, Infant	0
Respiratory rate (53)	0.1288	Above95, TypicalBac, Type1, Infant	0
Respiratory rate (53)	0.1288	Above95, NoPneumonia, Type1, School	0
Respiratory rate (53)	0.1288	Above95, NoPneumonia, Type1, PreSchool	0
Respiratory rate (53)	0.1288	Above95, NoPneumonia, Type1, Infant	0
Respiratory rate (53)	0.1288	Above95, NoPneumonia, Type2, School	0
Respiratory rate (53)	0.1288	Above95, NoPneumonia, Type2, PreSchool	0
Respiratory rate (53)	0.1288	Above95, NoPneumonia, Type2, Infant	0
Susceptibility to colonisation (13)	0	Reported, Yes, School	0
Susceptibility to colonisation (13)	0	Reported, Yes, PreSchool	0
Susceptibility to colonisation (13)	0	Reported, Yes, Infant	0
Susceptibility to colonisation (13)	0	Reported, No, School	0
Susceptibility to colonisation (13)	0	Reported, No, PreSchool	0
Susceptibility to colonisation (13)	0	Reported, No, Infant	0
Susceptibility to colonisation (13)	0	Unknown, Yes, School	0
Susceptibility to colonisation (13)	0	Unknown, Yes, PreSchool	0
Susceptibility to colonisation (13)	0	Unknown, Yes, Infant	0
Susceptibility to colonisation (13)	0	Unknown, No, School	0
Susceptibility to colonisation (13)	0	Unknown, No, PreSchool	0
Susceptibility to colonisation (13)	0	Unknown, No, Infant	0
Susceptibility to progression (14)	0	Reported, Reported, School	0
Susceptibility to progression (14)	0	Reported, Reported, PreSchool	0
Susceptibility to progression (14)	0	Reported, Reported, Infant	0
Susceptibility to progression (14)	0	Reported, Unknown, School	0
Susceptibility to progression (14)	0	Reported, Unknown, PreSchool	0
Susceptibility to progression (14)	0	Reported, Unknown, Infant	0
Susceptibility to progression (14)	0	Unknown, Reported, School	0
Susceptibility to progression (14)	0	Unknown, Reported, PreSchool	0
Susceptibility to progression (14)	0	Unknown, Reported, Infant	0
Susceptibility to progression (14)	0	Unknown, Unknown, School	0
Susceptibility to progression (14)	0	Unknown, Unknown, PreSchool	0
Susceptibility to progression (14)	0	Unknown, Unknown, Infant	0
Type of O2 (62)	0.3353	Type1, NoPneumonia	0
Type of O2 (62)	0.3353	Type2, NoPneumonia	0
Typical bac pneumonia (24)	0.1858	Yes, Yes, UnderVax, Yes, Yes, School	0
Typical bac pneumonia (24)	0.1858	Yes, Yes, UnderVax, Yes, No, School	0
Typical bac pneumonia (24)	0.1858	Yes, Yes, UnderVax, Yes, No, PreSchool	0
Typical bac pneumonia (24)	0.1858	Yes, No, UnderVax, Yes, Yes, School	0
Typical bac pneumonia (24)	0.1858	Yes, No, UnderVax, Yes, Yes, PreSchool	0
Typical bac pneumonia (24)	0.1858	Yes, No, UnderVax, Yes, No, PreSchool	0
Typical bac pneumonia (24)	0.1858	Yes, No, UnderVax, Yes, No, Infant	0
Typical bac pneumonia (24)	0.1858	Yes, No, UnderVax, No, Yes, PreSchool	0
Typical bac pneumonia (24)	0.1858	Yes, No, FullyVax, No, No, PreSchool	0
Typical bac pneumonia (24)	0.1858	No, Yes, UnderVax, Yes, Yes, School	0
Typical bac pneumonia (24)	0.1858	No, Yes, UnderVax, Yes, Yes, Infant	0
Typical bac pneumonia (24)	0.1858	No, Yes, UnderVax, Yes, No, School	0
Typical bac pneumonia (24)	0.1858	No, Yes, UnderVax, Yes, No, PreSchool	0
Typical bac pneumonia (24)	0.1858	No, Yes, UnderVax, Yes, No, Infant	0
Typical bac pneumonia (24)	0.1858	No, Yes, UnderVax, No, Yes, School	0
Typical bac pneumonia (24)	0.1858	No, Yes, UnderVax, No, Yes, Infant	0
Typical bac pneumonia (24)	0.1858	No, Yes, FullyVax, Yes, No, School	0
Typical bac pneumonia (24)	0.1858	No, Yes, FullyVax, Yes, No, PreSchool	0
Typical bac pneumonia (24)	0.1858	No, Yes, FullyVax, Yes, No, Infant	0
Typical bac pneumonia (24)	0.1858	No, No, UnderVax, Yes, Yes, School	0
Typical bac pneumonia (24)	0.1858	No, No, UnderVax, Yes, Yes, PreSchool	0
Typical bac pneumonia (24)	0.1858	No, No, UnderVax, Yes, Yes, Infant	0
Typical bac pneumonia (24)	0.1858	No, No, UnderVax, Yes, No, PreSchool	0
Typical bac pneumonia (24)	0.1858	No, No, UnderVax, Yes, No, Infant	0
Typical bac pneumonia (24)	0.1858	No, No, UnderVax, No, Yes, School	0
Typical bac pneumonia (24)	0.1858	No, No, UnderVax, No, Yes, PreSchool	0
Typical bac pneumonia (24)	0.1858	No, No, UnderVax, No, Yes, Infant	0
Typical bac pneumonia (24)	0.1858	No, No, UnderVax, No, No, Infant	0
Typical bac pneumonia (24)	0.1858	No, No, FullyVax, Yes, Yes, School	0
Typical bac pneumonia (24)	0.1858	No, No, FullyVax, Yes, Yes, PreSchool	0
Typical bac pneumonia (24)	0.1858	No, No, FullyVax, Yes, Yes, Infant	0
Typical bac pneumonia (24)	0.1858	No, No, FullyVax, Yes, No, School	0
Typical bac pneumonia (24)	0.1858	No, No, FullyVax, Yes, No, PreSchool	0
Typical bac pneumonia (24)	0.1858	No, No, FullyVax, Yes, No, Infant	0
Typical bac pneumonia (24)	0.1858	No, No, FullyVax, No, Yes, Infant	0
Upper airway involvement (26)	0	Yes, Yes, Yes	0
Upper airway involvement (26)	0	Yes, Yes, No	0
Upper airway involvement (26)	0	Yes, No, Yes	0
Upper airway involvement (26)	0	Yes, No, No	0
Upper airway involvement (26)	0	No, Yes, Yes	0
Upper airway involvement (26)	0	No, Yes, No	0
Upper airway involvement (26)	0	No, No, Yes	0
Upper airway involvement (26)	0	No, No, No	0
Viral-like nasopharyngeal infection (21)	0.1316	Positive, Positive, Positive, Positive, Positive	0
Viral-like nasopharyngeal infection (21)	0.1316	Positive, Positive, Positive, Positive, Negative	0
Viral-like nasopharyngeal infection (21)	0.1316	Positive, Positive, Positive, Negative, Positive	0
Viral-like nasopharyngeal infection (21)	0.1316	Positive, Positive, Negative, Positive, Positive	0
Viral-like nasopharyngeal infection (21)	0.1316	Positive, Positive, Negative, Positive, Negative	0
Viral-like nasopharyngeal infection (21)	0.1316	Positive, Positive, Negative, Negative, Positive	0
Viral-like nasopharyngeal infection (21)	0.1316	Positive, Positive, Negative, Negative, Negative	0
Viral-like nasopharyngeal infection (21)	0.1316	Positive, Negative, Positive, Positive, Positive	0
Viral-like nasopharyngeal infection (21)	0.1316	Positive, Negative, Positive, Positive, Negative	0
Viral-like nasopharyngeal infection (21)	0.1316	Positive, Negative, Positive, Negative, Positive	0
Viral-like nasopharyngeal infection (21)	0.1316	Positive, Negative, Negative, Positive, Positive	0
Viral-like nasopharyngeal infection (21)	0.1316	Negative, Positive, Positive, Positive, Positive	0
Viral-like nasopharyngeal infection (21)	0.1316	Negative, Positive, Positive, Positive, Negative	0
Viral-like nasopharyngeal infection (21)	0.1316	Negative, Positive, Positive, Negative, Positive	0
Viral-like nasopharyngeal infection (21)	0.1316	Negative, Positive, Positive, Negative, Negative	0
Viral-like nasopharyngeal infection (21)	0.1316	Negative, Positive, Negative, Positive, Positive	0
Viral-like nasopharyngeal infection (21)	0.1316	Negative, Negative, Positive, Positive, Positive	0
Viral-like nasopharyngeal infection (21)	0.1316	Negative, Negative, Positive, Positive, Negative	0
Viral-like nasopharyngeal infection (21)	0.1316	Negative, Negative, Positive, Negative, Positive	0
Viral-like pneumonia (23)	0.0866	Yes, Yes, Positive, Positive, Positive, Positive, Positive	0
Viral-like pneumonia (23)	0.0866	Yes, Yes, Positive, Positive, Positive, Positive, Negative	0
Viral-like pneumonia (23)	0.0866	Yes, Yes, Positive, Positive, Positive, Negative, Positive	0
Viral-like pneumonia (23)	0.0866	Yes, Yes, Positive, Positive, Negative, Positive, Positive	0
Viral-like pneumonia (23)	0.0866	Yes, Yes, Positive, Positive, Negative, Positive, Negative	0
Viral-like pneumonia (23)	0.0866	Yes, Yes, Positive, Positive, Negative, Negative, Positive	0
Viral-like pneumonia (23)	0.0866	Yes, Yes, Positive, Positive, Negative, Negative, Negative	0
Viral-like pneumonia (23)	0.0866	Yes, Yes, Positive, Negative, Positive, Positive, Positive	0
Viral-like pneumonia (23)	0.0866	Yes, Yes, Positive, Negative, Positive, Positive, Negative	0
Viral-like pneumonia (23)	0.0866	Yes, Yes, Positive, Negative, Positive, Negative, Positive	0
Viral-like pneumonia (23)	0.0866	Yes, Yes, Positive, Negative, Negative, Positive, Positive	0
Viral-like pneumonia (23)	0.0866	Yes, Yes, Positive, Negative, Negative, Negative, Positive	0
Viral-like pneumonia (23)	0.0866	Yes, Yes, Negative, Positive, Positive, Positive, Positive	0
Viral-like pneumonia (23)	0.0866	Yes, Yes, Negative, Positive, Positive, Positive, Negative	0
Viral-like pneumonia (23)	0.0866	Yes, Yes, Negative, Positive, Positive, Negative, Positive	0
Viral-like pneumonia (23)	0.0866	Yes, Yes, Negative, Positive, Positive, Negative, Negative	0
Viral-like pneumonia (23)	0.0866	Yes, Yes, Negative, Positive, Negative, Positive, Positive	0
Viral-like pneumonia (23)	0.0866	Yes, Yes, Negative, Positive, Negative, Negative, Positive	0
Viral-like pneumonia (23)	0.0866	Yes, Yes, Negative, Negative, Positive, Positive, Positive	0
Viral-like pneumonia (23)	0.0866	Yes, Yes, Negative, Negative, Positive, Positive, Negative	0
Viral-like pneumonia (23)	0.0866	Yes, Yes, Negative, Negative, Positive, Negative, Positive	0
Viral-like pneumonia (23)	0.0866	Yes, Yes, Negative, Negative, Negative, Positive, Positive	0
Viral-like pneumonia (23)	0.0866	Yes, Yes, Negative, Negative, Negative, Negative, Positive	0
Viral-like pneumonia (23)	0.0866	Yes, No, Positive, Positive, Positive, Positive, Positive	0
Viral-like pneumonia (23)	0.0866	Yes, No, Positive, Positive, Positive, Positive, Negative	0
Viral-like pneumonia (23)	0.0866	Yes, No, Positive, Positive, Positive, Negative, Positive	0
Viral-like pneumonia (23)	0.0866	Yes, No, Positive, Positive, Negative, Positive, Positive	0
Viral-like pneumonia (23)	0.0866	Yes, No, Positive, Positive, Negative, Positive, Negative	0
Viral-like pneumonia (23)	0.0866	Yes, No, Positive, Positive, Negative, Negative, Positive	0
Viral-like pneumonia (23)	0.0866	Yes, No, Positive, Positive, Negative, Negative, Negative	0
Viral-like pneumonia (23)	0.0866	Yes, No, Positive, Negative, Positive, Positive, Positive	0
Viral-like pneumonia (23)	0.0866	Yes, No, Positive, Negative, Positive, Positive, Negative	0
Viral-like pneumonia (23)	0.0866	Yes, No, Positive, Negative, Positive, Negative, Positive	0
Viral-like pneumonia (23)	0.0866	Yes, No, Positive, Negative, Positive, Negative, Negative	0
Viral-like pneumonia (23)	0.0866	Yes, No, Positive, Negative, Negative, Positive, Positive	0
Viral-like pneumonia (23)	0.0866	Yes, No, Positive, Negative, Negative, Positive, Negative	0
Viral-like pneumonia (23)	0.0866	Yes, No, Positive, Negative, Negative, Negative, Positive	0
Viral-like pneumonia (23)	0.0866	Yes, No, Negative, Positive, Positive, Positive, Positive	0
Viral-like pneumonia (23)	0.0866	Yes, No, Negative, Positive, Positive, Positive, Negative	0
Viral-like pneumonia (23)	0.0866	Yes, No, Negative, Positive, Positive, Negative, Positive	0
Viral-like pneumonia (23)	0.0866	Yes, No, Negative, Positive, Positive, Negative, Negative	0
Viral-like pneumonia (23)	0.0866	Yes, No, Negative, Positive, Negative, Positive, Positive	0
Viral-like pneumonia (23)	0.0866	Yes, No, Negative, Positive, Negative, Negative, Positive	0
Viral-like pneumonia (23)	0.0866	Yes, No, Negative, Negative, Positive, Positive, Positive	0
Viral-like pneumonia (23)	0.0866	Yes, No, Negative, Negative, Positive, Positive, Negative	0
Viral-like pneumonia (23)	0.0866	Yes, No, Negative, Negative, Positive, Negative, Positive	0
Viral-like pneumonia (23)	0.0866	Yes, No, Negative, Negative, Negative, Negative, Negative	0
Viral-like pneumonia (23)	0.0866	No, Yes, Positive, Positive, Positive, Positive, Positive	0
Viral-like pneumonia (23)	0.0866	No, Yes, Positive, Positive, Positive, Positive, Negative	0
Viral-like pneumonia (23)	0.0866	No, Yes, Positive, Positive, Positive, Negative, Positive	0
Viral-like pneumonia (23)	0.0866	No, Yes, Positive, Positive, Negative, Positive, Positive	0
Viral-like pneumonia (23)	0.0866	No, Yes, Positive, Positive, Negative, Positive, Negative	0
Viral-like pneumonia (23)	0.0866	No, Yes, Positive, Positive, Negative, Negative, Positive	0
Viral-like pneumonia (23)	0.0866	No, Yes, Positive, Positive, Negative, Negative, Negative	0
Viral-like pneumonia (23)	0.0866	No, Yes, Positive, Negative, Positive, Positive, Positive	0
Viral-like pneumonia (23)	0.0866	No, Yes, Positive, Negative, Positive, Positive, Negative	0
Viral-like pneumonia (23)	0.0866	No, Yes, Positive, Negative, Positive, Negative, Positive	0
Viral-like pneumonia (23)	0.0866	No, Yes, Positive, Negative, Negative, Positive, Positive	0
Viral-like pneumonia (23)	0.0866	No, Yes, Positive, Negative, Negative, Positive, Negative	0
Viral-like pneumonia (23)	0.0866	No, Yes, Positive, Negative, Negative, Negative, Positive	0
Viral-like pneumonia (23)	0.0866	No, Yes, Negative, Positive, Positive, Positive, Positive	0
Viral-like pneumonia (23)	0.0866	No, Yes, Negative, Positive, Positive, Positive, Negative	0
Viral-like pneumonia (23)	0.0866	No, Yes, Negative, Positive, Positive, Negative, Positive	0
Viral-like pneumonia (23)	0.0866	No, Yes, Negative, Positive, Positive, Negative, Negative	0
Viral-like pneumonia (23)	0.0866	No, Yes, Negative, Positive, Negative, Positive, Positive	0
Viral-like pneumonia (23)	0.0866	No, Yes, Negative, Positive, Negative, Negative, Positive	0
Viral-like pneumonia (23)	0.0866	No, Yes, Negative, Negative, Positive, Positive, Positive	0
Viral-like pneumonia (23)	0.0866	No, Yes, Negative, Negative, Positive, Positive, Negative	0
Viral-like pneumonia (23)	0.0866	No, Yes, Negative, Negative, Positive, Negative, Positive	0
Viral-like pneumonia (23)	0.0866	No, Yes, Negative, Negative, Negative, Positive, Positive	0
Viral-like pneumonia (23)	0.0866	No, No, Positive, Positive, Positive, Positive, Positive	0
Viral-like pneumonia (23)	0.0866	No, No, Positive, Positive, Positive, Positive, Negative	0
Viral-like pneumonia (23)	0.0866	No, No, Positive, Positive, Positive, Negative, Positive	0
Viral-like pneumonia (23)	0.0866	No, No, Positive, Positive, Negative, Positive, Positive	0
Viral-like pneumonia (23)	0.0866	No, No, Positive, Positive, Negative, Positive, Negative	0
Viral-like pneumonia (23)	0.0866	No, No, Positive, Positive, Negative, Negative, Positive	0
Viral-like pneumonia (23)	0.0866	No, No, Positive, Positive, Negative, Negative, Negative	0
Viral-like pneumonia (23)	0.0866	No, No, Positive, Negative, Positive, Positive, Positive	0
Viral-like pneumonia (23)	0.0866	No, No, Positive, Negative, Positive, Positive, Negative	0
Viral-like pneumonia (23)	0.0866	No, No, Positive, Negative, Positive, Negative, Positive	0
Viral-like pneumonia (23)	0.0866	No, No, Positive, Negative, Positive, Negative, Negative	0
Viral-like pneumonia (23)	0.0866	No, No, Positive, Negative, Negative, Positive, Positive	0
Viral-like pneumonia (23)	0.0866	No, No, Positive, Negative, Negative, Positive, Negative	0
Viral-like pneumonia (23)	0.0866	No, No, Negative, Positive, Positive, Positive, Positive	0
Viral-like pneumonia (23)	0.0866	No, No, Negative, Positive, Positive, Positive, Negative	0
Viral-like pneumonia (23)	0.0866	No, No, Negative, Positive, Positive, Negative, Positive	0
Viral-like pneumonia (23)	0.0866	No, No, Negative, Positive, Positive, Negative, Negative	0
Viral-like pneumonia (23)	0.0866	No, No, Negative, Positive, Negative, Positive, Positive	0
Viral-like pneumonia (23)	0.0866	No, No, Negative, Negative, Positive, Positive, Positive	0
Viral-like pneumonia (23)	0.0866	No, No, Negative, Negative, Positive, Positive, Negative	0
Viral-like pneumonia (23)	0.0866	No, No, Negative, Negative, Positive, Negative, Positive	0
Viral-like throat infection (22)	0.0591	Yes, Positive, Positive, Positive, Positive, Positive	0
Viral-like throat infection (22)	0.0591	Yes, Positive, Positive, Positive, Positive, Negative	0
Viral-like throat infection (22)	0.0591	Yes, Positive, Positive, Positive, Negative, Positive	0
Viral-like throat infection (22)	0.0591	Yes, Positive, Positive, Negative, Positive, Positive	0
Viral-like throat infection (22)	0.0591	Yes, Positive, Positive, Negative, Positive, Negative	0
Viral-like throat infection (22)	0.0591	Yes, Positive, Positive, Negative, Negative, Positive	0
Viral-like throat infection (22)	0.0591	Yes, Positive, Positive, Negative, Negative, Negative	0
Viral-like throat infection (22)	0.0591	Yes, Positive, Negative, Positive, Positive, Positive	0
Viral-like throat infection (22)	0.0591	Yes, Positive, Negative, Positive, Positive, Negative	0
Viral-like throat infection (22)	0.0591	Yes, Positive, Negative, Positive, Negative, Positive	0
Viral-like throat infection (22)	0.0591	Yes, Positive, Negative, Negative, Positive, Positive	0
Viral-like throat infection (22)	0.0591	Yes, Positive, Negative, Negative, Negative, Positive	0
Viral-like throat infection (22)	0.0591	Yes, Negative, Positive, Positive, Positive, Positive	0
Viral-like throat infection (22)	0.0591	Yes, Negative, Positive, Positive, Positive, Negative	0
Viral-like throat infection (22)	0.0591	Yes, Negative, Positive, Positive, Negative, Positive	0
Viral-like throat infection (22)	0.0591	Yes, Negative, Positive, Positive, Negative, Negative	0
Viral-like throat infection (22)	0.0591	Yes, Negative, Positive, Negative, Positive, Positive	0
Viral-like throat infection (22)	0.0591	Yes, Negative, Positive, Negative, Negative, Positive	0
Viral-like throat infection (22)	0.0591	Yes, Negative, Negative, Positive, Positive, Positive	0
Viral-like throat infection (22)	0.0591	Yes, Negative, Negative, Positive, Positive, Negative	0
Viral-like throat infection (22)	0.0591	Yes, Negative, Negative, Positive, Negative, Positive	0
Viral-like throat infection (22)	0.0591	Yes, Negative, Negative, Negative, Positive, Positive	0
Viral-like throat infection (22)	0.0591	Yes, Negative, Negative, Negative, Negative, Positive	0
Viral-like throat infection (22)	0.0591	No, Positive, Positive, Positive, Positive, Positive	0
Viral-like throat infection (22)	0.0591	No, Positive, Positive, Positive, Positive, Negative	0
Viral-like throat infection (22)	0.0591	No, Positive, Positive, Positive, Negative, Positive	0
Viral-like throat infection (22)	0.0591	No, Positive, Positive, Negative, Positive, Positive	0
Viral-like throat infection (22)	0.0591	No, Positive, Positive, Negative, Positive, Negative	0
Viral-like throat infection (22)	0.0591	No, Positive, Positive, Negative, Negative, Positive	0
Viral-like throat infection (22)	0.0591	No, Positive, Positive, Negative, Negative, Negative	0
Viral-like throat infection (22)	0.0591	No, Positive, Negative, Positive, Positive, Positive	0
Viral-like throat infection (22)	0.0591	No, Positive, Negative, Positive, Positive, Negative	0
Viral-like throat infection (22)	0.0591	No, Positive, Negative, Positive, Negative, Positive	0
Viral-like throat infection (22)	0.0591	No, Positive, Negative, Positive, Negative, Negative	0
Viral-like throat infection (22)	0.0591	No, Positive, Negative, Negative, Positive, Positive	0
Viral-like throat infection (22)	0.0591	No, Negative, Positive, Positive, Positive, Positive	0
Viral-like throat infection (22)	0.0591	No, Negative, Positive, Positive, Positive, Negative	0
Viral-like throat infection (22)	0.0591	No, Negative, Positive, Positive, Negative, Positive	0
Viral-like throat infection (22)	0.0591	No, Negative, Positive, Positive, Negative, Negative	0
Viral-like throat infection (22)	0.0591	No, Negative, Positive, Negative, Positive, Positive	0
Viral-like throat infection (22)	0.0591	No, Negative, Negative, Positive, Positive, Positive	0
Viral-like throat infection (22)	0.0591	No, Negative, Negative, Positive, Positive, Negative	0
Viral-like throat infection (22)	0.0591	No, Negative, Negative, Positive, Negative, Positive	0
Vomiting (39)	0.2483	NoPneumonia, Type1	0
Vomiting (39)	0.2483	NoPneumonia, Type2	0
Wheezing (43)	0.0556	Reported, Type1, NP, TypicalBac, School	0
Wheezing (43)	0.0556	Reported, Type1, NP, TypicalBac, PreSchool	0
Wheezing (43)	0.0556	Reported, Type1, NP, TypicalBac, Infant	0
Wheezing (43)	0.0556	Reported, Type1, NP, ViralLike, Infant	0
Wheezing (43)	0.0556	Reported, Type1, NP, NoPneumonia, School	0
Wheezing (43)	0.0556	Reported, Type1, NP, NoPneumonia, PreSchool	0
Wheezing (43)	0.0556	Reported, Type1, NP, NoPneumonia, Infant	0
Wheezing (43)	0.0556	Reported, Type1, Throat, TypicalBac, School	0
Wheezing (43)	0.0556	Reported, Type1, Throat, TypicalBac, PreSchool	0
Wheezing (43)	0.0556	Reported, Type1, Throat, TypicalBac, Infant	0
Wheezing (43)	0.0556	Reported, Type1, Throat, ViralLike, School	0
Wheezing (43)	0.0556	Reported, Type1, Throat, ViralLike, PreSchool	0
Wheezing (43)	0.0556	Reported, Type1, Throat, ViralLike, Infant	0
Wheezing (43)	0.0556	Reported, Type1, Throat, NoPneumonia, School	0
Wheezing (43)	0.0556	Reported, Type1, Throat, NoPneumonia, PreSchool	0
Wheezing (43)	0.0556	Reported, Type1, Throat, NoPneumonia, Infant	0
Wheezing (43)	0.0556	Reported, Type1, NPAndThroat, TypicalBac, School	0
Wheezing (43)	0.0556	Reported, Type1, NPAndThroat, TypicalBac, PreSchool	0
Wheezing (43)	0.0556	Reported, Type1, NPAndThroat, TypicalBac, Infant	0
Wheezing (43)	0.0556	Reported, Type1, NPAndThroat, ViralLike, PreSchool	0
Wheezing (43)	0.0556	Reported, Type1, NPAndThroat, ViralLike, Infant	0
Wheezing (43)	0.0556	Reported, Type1, NPAndThroat, NoPneumonia, School	0
Wheezing (43)	0.0556	Reported, Type1, NPAndThroat, NoPneumonia, PreSchool	0
Wheezing (43)	0.0556	Reported, Type1, NPAndThroat, NoPneumonia, Infant	0
Wheezing (43)	0.0556	Reported, Type1, No, TypicalBac, School	0
Wheezing (43)	0.0556	Reported, Type1, No, TypicalBac, PreSchool	0
Wheezing (43)	0.0556	Reported, Type1, No, TypicalBac, Infant	0
Wheezing (43)	0.0556	Reported, Type1, No, ViralLike, Infant	0
Wheezing (43)	0.0556	Reported, Type1, No, NoPneumonia, School	0
Wheezing (43)	0.0556	Reported, Type1, No, NoPneumonia, PreSchool	0
Wheezing (43)	0.0556	Reported, Type1, No, NoPneumonia, Infant	0
Wheezing (43)	0.0556	Reported, Type2, NP, TypicalBac, School	0
Wheezing (43)	0.0556	Reported, Type2, NP, ViralLike, Infant	0
Wheezing (43)	0.0556	Reported, Type2, NP, NoPneumonia, School	0
Wheezing (43)	0.0556	Reported, Type2, NP, NoPneumonia, PreSchool	0
Wheezing (43)	0.0556	Reported, Type2, NP, NoPneumonia, Infant	0
Wheezing (43)	0.0556	Reported, Type2, Throat, TypicalBac, School	0
Wheezing (43)	0.0556	Reported, Type2, Throat, TypicalBac, PreSchool	0
Wheezing (43)	0.0556	Reported, Type2, Throat, TypicalBac, Infant	0
Wheezing (43)	0.0556	Reported, Type2, Throat, ViralLike, School	0
Wheezing (43)	0.0556	Reported, Type2, Throat, ViralLike, PreSchool	0
Wheezing (43)	0.0556	Reported, Type2, Throat, NoPneumonia, School	0
Wheezing (43)	0.0556	Reported, Type2, Throat, NoPneumonia, PreSchool	0
Wheezing (43)	0.0556	Reported, Type2, Throat, NoPneumonia, Infant	0
Wheezing (43)	0.0556	Reported, Type2, NPAndThroat, TypicalBac, School	0
Wheezing (43)	0.0556	Reported, Type2, NPAndThroat, TypicalBac, PreSchool	0
Wheezing (43)	0.0556	Reported, Type2, NPAndThroat, TypicalBac, Infant	0
Wheezing (43)	0.0556	Reported, Type2, NPAndThroat, ViralLike, School	0
Wheezing (43)	0.0556	Reported, Type2, NPAndThroat, ViralLike, PreSchool	0
Wheezing (43)	0.0556	Reported, Type2, NPAndThroat, NoPneumonia, School	0
Wheezing (43)	0.0556	Reported, Type2, NPAndThroat, NoPneumonia, PreSchool	0
Wheezing (43)	0.0556	Reported, Type2, NPAndThroat, NoPneumonia, Infant	0
Wheezing (43)	0.0556	Reported, Type2, No, TypicalBac, PreSchool	0
Wheezing (43)	0.0556	Reported, Type2, No, NoPneumonia, School	0
Wheezing (43)	0.0556	Reported, Type2, No, NoPneumonia, PreSchool	0
Wheezing (43)	0.0556	Reported, Type2, No, NoPneumonia, Infant	0
Wheezing (43)	0.0556	Unknown, Type1, NP, ViralLike, Infant	0
Wheezing (43)	0.0556	Unknown, Type1, NP, NoPneumonia, School	0
Wheezing (43)	0.0556	Unknown, Type1, NP, NoPneumonia, PreSchool	0
Wheezing (43)	0.0556	Unknown, Type1, NP, NoPneumonia, Infant	0
Wheezing (43)	0.0556	Unknown, Type1, Throat, TypicalBac, School	0
Wheezing (43)	0.0556	Unknown, Type1, Throat, TypicalBac, PreSchool	0
Wheezing (43)	0.0556	Unknown, Type1, Throat, TypicalBac, Infant	0
Wheezing (43)	0.0556	Unknown, Type1, Throat, ViralLike, Infant	0
Wheezing (43)	0.0556	Unknown, Type1, Throat, NoPneumonia, School	0
Wheezing (43)	0.0556	Unknown, Type1, Throat, NoPneumonia, PreSchool	0
Wheezing (43)	0.0556	Unknown, Type1, Throat, NoPneumonia, Infant	0
Wheezing (43)	0.0556	Unknown, Type1, NPAndThroat, TypicalBac, School	0
Wheezing (43)	0.0556	Unknown, Type1, NPAndThroat, TypicalBac, PreSchool	0
Wheezing (43)	0.0556	Unknown, Type1, NPAndThroat, ViralLike, School	0
Wheezing (43)	0.0556	Unknown, Type1, NPAndThroat, NoPneumonia, School	0
Wheezing (43)	0.0556	Unknown, Type1, NPAndThroat, NoPneumonia, PreSchool	0
Wheezing (43)	0.0556	Unknown, Type1, NPAndThroat, NoPneumonia, Infant	0
Wheezing (43)	0.0556	Unknown, Type1, No, ViralLike, Infant	0
Wheezing (43)	0.0556	Unknown, Type1, No, NoPneumonia, School	0
Wheezing (43)	0.0556	Unknown, Type1, No, NoPneumonia, PreSchool	0
Wheezing (43)	0.0556	Unknown, Type1, No, NoPneumonia, Infant	0
Wheezing (43)	0.0556	Unknown, Type2, NP, NoPneumonia, School	0
Wheezing (43)	0.0556	Unknown, Type2, NP, NoPneumonia, PreSchool	0
Wheezing (43)	0.0556	Unknown, Type2, NP, NoPneumonia, Infant	0
Wheezing (43)	0.0556	Unknown, Type2, Throat, TypicalBac, School	0
Wheezing (43)	0.0556	Unknown, Type2, Throat, NoPneumonia, School	0
Wheezing (43)	0.0556	Unknown, Type2, Throat, NoPneumonia, PreSchool	0
Wheezing (43)	0.0556	Unknown, Type2, Throat, NoPneumonia, Infant	0
Wheezing (43)	0.0556	Unknown, Type2, NPAndThroat, NoPneumonia, School	0
Wheezing (43)	0.0556	Unknown, Type2, NPAndThroat, NoPneumonia, PreSchool	0
Wheezing (43)	0.0556	Unknown, Type2, NPAndThroat, NoPneumonia, Infant	0
Wheezing (43)	0.0556	Unknown, Type2, No, NoPneumonia, School	0
Wheezing (43)	0.0556	Unknown, Type2, No, NoPneumonia, PreSchool	0
Wheezing (43)	0.0556	Unknown, Type2, No, NoPneumonia, Infant	0
White cells count (56)	0.1072	NoPneumonia, Type1	0
White cells count (56)	0.1072	NoPneumonia, Type2	0
X-ray confirmed (27)	0	TypicalBac	0
X-ray confirmed (27)	0	ViralLike	0
X-ray confirmed (27)	0	NoPneumonia	0
